# Supplementary material for: Primary care provider beliefs and knowledge of prescribing gender-affirming hormone therapy to transgender and gender diverse patients
Source: BMC Prim Care. 2024 Oct 16;25:372. doi: 10.1186/s12875-024-02599-8 (PMC11481314; doi:10.1186/s12875-024-02599-8)
Supplement: Supplementary file 2 — Supplementary Material 2. [file 12875_2024_2599_MOESM2_ESM.xlsx]

## Sheet: Sheet0
StartDate	EndDate	Status	Progress	Duration (in seconds)	Finished	RecordedDate	ResponseId	DistributionChannel	UserLanguage	Q_RecaptchaScore	Q1	Q2	Q3	Q4	Q5_1	Q6	Q7	Q8	Q9	Q10	Q11	Q12	Q13	Q14	Q15	Q16	Q17_0_GROUP	Q17_0_1_RANK	Q17_0_2_RANK	Q17_0_3_RANK	Q17_0_4_RANK	Q17_0_5_RANK	Q17_0_6_RANK	Q17_0_7_RANK	Q17_0_8_RANK	Q17_0_9_RANK	Q17_9_TEXT	Q18	Q19	Q20	Q21	Q22	Q23	Q24	Q25	Q26	Q29
Start Date	End Date	Response Type	Progress	Duration (in seconds)	Finished	Recorded Date	Response ID	Distribution Channel	User Language	Q_RecaptchaScore	Welcome to the research study! We are interested in understanding ***. For this stud	This survey is meant for providers who have completed training and are currently in practice. Have you completed your training and are in practice?	We are interested in evaluating how primary care practitioners offer gender-affirming hormone treatment and how comfortable they are with this process in order to assess potential gaps in transgender healthcare. Do you provide primary care health services to the patients you care for?	What is your primary healthcare role?	What is your age? - Age	What is your gender identity? For the purpose of this survey, we consider transgender individuals to be anyone who self-identifies as transgender or nonbinary.	What is your race?	What is your ethnicity?	What is your practice care setting?	How many years have you been in practice after completing your highest level of training (i.e. residency or fellowship)?	Since you completed your formal training, have you received additional education about transgender healthcare?	During medical school, residency, or fellowship training, did you receive training about transgender healthcare?	In the last year, how many transgender patients have you cared for in the outpatient setting?	Does your clinic offer gender-affirming hormone therapy to transgender patients?	If 'Yes' to the prior question, do you offer gender-affirming hormone therapy to these patients?	How comfortable are you prescribing gender-affirming hormone therapy to transgender patients?	What, if any, barriers do you face in providing gender-affirming hormone therapy to transgender patients? Please click and slide options over to the right box and reorder to rank up to three choices numerically (1, 2, 3) for your top three barriers. - Groups - Top three barriers	What, if any, barriers do you face in providing gender-affirming hormone therapy to transgender patients? Please click and slide options over to the right box and reorder to rank up to three choices numerically (1, 2, 3) for your top three barriers. - Ranks - Top three barriers - Lack of training - Rank	What, if any, barriers do you face in providing gender-affirming hormone therapy to transgender patients? Please click and slide options over to the right box and reorder to rank up to three choices numerically (1, 2, 3) for your top three barriers. - Ranks - Top three barriers - Outside scope of practice - Rank	What, if any, barriers do you face in providing gender-affirming hormone therapy to transgender patients? Please click and slide options over to the right box and reorder to rank up to three choices numerically (1, 2, 3) for your top three barriers. - Ranks - Top three barriers - Patient adherence issues - Rank	What, if any, barriers do you face in providing gender-affirming hormone therapy to transgender patients? Please click and slide options over to the right box and reorder to rank up to three choices numerically (1, 2, 3) for your top three barriers. - Ranks - Top three barriers - Concerns about liability - Rank	What, if any, barriers do you face in providing gender-affirming hormone therapy to transgender patients? Please click and slide options over to the right box and reorder to rank up to three choices numerically (1, 2, 3) for your top three barriers. - Ranks - Top three barriers - Concerns about insurance reimbursement - Rank	What, if any, barriers do you face in providing gender-affirming hormone therapy to transgender patients? Please click and slide options over to the right box and reorder to rank up to three choices numerically (1, 2, 3) for your top three barriers. - Ranks - Top three barriers - Lack of available qualified mental health professionals - Rank	What, if any, barriers do you face in providing gender-affirming hormone therapy to transgender patients? Please click and slide options over to the right box and reorder to rank up to three choices numerically (1, 2, 3) for your top three barriers. - Ranks - Top three barriers - Lack of transgender patients in my practice - Rank	What, if any, barriers do you face in providing gender-affirming hormone therapy to transgender patients? Please click and slide options over to the right box and reorder to rank up to three choices numerically (1, 2, 3) for your top three barriers. - Ranks - Top three barriers - Personal or religious objections to offering gender-affirming hormone therapy - Rank	What, if any, barriers do you face in providing gender-affirming hormone therapy to transgender patients? Please click and slide options over to the right box and reorder to rank up to three choices numerically (1, 2, 3) for your top three barriers. - Ranks - Top three barriers - Other: - Rank	What, if any, barriers do you face in providing gender-affirming hormone therapy to transgender patients? Please click and slide options over to the right box and reorder to rank up to three choices numerically (1, 2, 3) for your top three barriers. - Other: - Text	Please rate your agreement with the following statements: I am interested in learning more about gender-affirming hormone therapy for transgender patients.	I am interested in prescribing gender-affirming hormone therapy to my transgender patients.	It would be beneficial to have formal training in gender-affirming hormone therapy practices during residency or fellowship.	It would be beneficial to have continuing medical education in gender-affirming hormone therapy practices after completion of residency or fellowship.	How knowledgeable do you feel about the overall unique healthcare needs (e.g., gender-affirming hormone therapy, disease or cancer screening, gender-affirming surgeries) for transgender patients?	We would like to ask you some questions to gauge your knowledge of gender-affirming hormone therapy. Most transgender women experience a maximal effect of feminizing hormone therapy within:	What possible side effect of testosterone is closely monitored during masculinizing hormone therapy?	Which route is NOT COMMONLY used to give estrogen as feminizing hormone therapy?	A transgender woman comes to see you in clinic and is found to have an elevated prolactin level. Which of the following medications is likely to have caused this laboratory abnormality?	Would you like to be redirected to claim your $10 electronic gift card? Your response will still remain anonymous.
2021-12-07 15:02:52	2021-12-08 10:30:46	IP Address	100	70073	True	2021-12-08 10:30:46	R_2S7GF7ZJOujCbiR	email	EN		I consent, begin the study	Yes	Yes	MD/DO	46	Woman	Asian	Non-Hispanic	Multispecialty medical group practice	11-15	No	Yes, I received general training about health issues impacting transgender patients.	None	Yes	No	Comfortable, but I have not yet prescribed.	Lack of training,Lack of transgender patients in my practice,Outside scope of practice	1	3					2				Neutral	Somewhat agree	Somewhat agree	Strongly agree	Not particularly knowledgeable	2-3 months of starting therapy	Polycythemia	Subcutaneous	Leuprolide	Yes
2021-12-08 11:05:55	2021-12-08 11:09:20	IP Address	100	204	True	2021-12-08 11:09:20	R_1g1GI0HdRskzjri	anonymous	EN		I consent, begin the study	Yes	Yes	MD/DO	34	Man	White	Hispanic or Latinx	Academic university health system	0-5	No	Yes, I received general training about health issues impacting transgender patients.	1-10	Yes	Yes	Very comfortable, I prescribe them myself.	Lack of transgender patients in my practice,Lack of training	2						1				Strongly agree	Strongly agree	Strongly agree	Strongly agree	Somewhat knowledgeable	2-3 years of starting therapy	Polycythemia	Intramuscular	Estradiol	Yes
2021-12-08 12:47:32	2021-12-08 12:51:16	IP Address	100	224	True	2021-12-08 12:51:16	R_2e8yWhKYLGW8kqe	anonymous	EN		I consent, begin the study	Yes	Yes	MD/DO	37	Woman	White	Non-Hispanic	Academic university health system	6-10	Yes, I have since received general training about health issues impacting transgender patients.	Yes, I received detailed training about health issues impacting transgender patients, including education on prescribing gender-affirming hormone therapy.	1-10	No		Comfortable, but usually ask for help from an expert.	Lack of transgender patients in my practice,Lack of training,Outside scope of practice	2	3					1				Strongly agree	Strongly agree	Strongly agree	Strongly agree	Somewhat knowledgeable	2-3 years of starting therapy	Polycythemia	Subcutaneous	Spironolactone	Yes
2021-12-08 12:49:53	2021-12-08 12:54:28	IP Address	100	274	True	2021-12-08 12:54:28	R_2ZTDpIac0QgNqE6	anonymous	EN		I consent, begin the study	Yes	Yes	MD/DO	34	Man	White	Non-Hispanic	Academic university health system	0-5	No	Yes, I received general training about health issues impacting transgender patients.	1-10	No		Not comfortable, I do not prescribe hormone therapy.	Lack of training,Outside scope of practice,Lack of transgender patients in my practice	1	2					3				Somewhat disagree	Strongly disagree	Neutral	Neutral	Neutral	2-3 years of starting therapy	Polycythemia	Subcutaneous	Leuprolide	Yes
2021-12-08 12:52:12	2021-12-08 12:56:39	IP Address	100	266	True	2021-12-08 12:56:39	R_25yyi7lU8cxtZ6L	anonymous	EN		I consent, begin the study	Yes	Yes	MD/DO	43	Woman	Asian	Non-Hispanic	Academic university health system	11-15	Not sure	No	1-10	No		Not comfortable, I do not prescribe hormone therapy.	Lack of training	1										Somewhat disagree	Neutral	Somewhat agree	Somewhat agree	Somewhat knowledgeable	2-3 months of starting therapy	Polycythemia	Subcutaneous	Leuprolide	Yes
2021-12-08 12:54:19	2021-12-08 12:58:20	IP Address	100	241	True	2021-12-08 12:58:21	R_1oi5tDPujLBnBRQ	anonymous	EN		I consent, begin the study	Yes	Yes	MD/DO	45	Woman	Mixed	Non-Hispanic	Academic university health system	11-15	Yes, I have since received general training about health issues impacting transgender patients.	No	1-10	No		Not comfortable, I do not prescribe hormone therapy.	Lack of available qualified mental health professionals,Lack of training,Lack of transgender patients in my practice	2					1	3				Strongly agree	Neutral	Strongly agree	Strongly agree	Neutral	2-3 months of starting therapy	Polycythemia	Intramuscular	Leuprolide	Yes
2021-12-08 12:52:55	2021-12-08 12:58:44	IP Address	100	349	True	2021-12-08 12:58:45	R_1oCpQtZCWSg1rG0	anonymous	EN		I consent, begin the study	Yes	Yes	MD/DO	73	Man	White	Non-Hispanic	Academic university health system	>20	No	Yes, I received general training about health issues impacting transgender patients.	None	No		Not comfortable, I do not prescribe hormone therapy.	Lack of training,Outside scope of practice,Lack of transgender patients in my practice	1	2					3				Somewhat disagree	Somewhat disagree	Somewhat agree	Strongly agree	Not particularly knowledgeable	2-3 months of starting therapy	Polycythemia	Subcutaneous	Leuprolide	Yes
2021-12-08 13:31:22	2021-12-08 13:41:18	IP Address	100	596	True	2021-12-08 13:41:18	R_1DCt1hwcKre2YQ1	anonymous	EN		I consent, begin the study	Yes	Yes	MD/DO	34	Man	White	Hispanic or Latinx	Academic university health system	0-5	Yes, I have since received general training about health issues impacting transgender patients.	Yes, I received general training about health issues impacting transgender patients.	1-10	Yes	No	Not comfortable, I do not prescribe hormone therapy.	Lack of training,Lack of transgender patients in my practice	1						2				Strongly agree	Strongly agree	Strongly agree	Strongly agree	Not particularly knowledgeable	2-3 months of starting therapy	Polycythemia	Subcutaneous	Spironolactone	Yes
2021-12-08 14:09:31	2021-12-08 14:13:11	IP Address	100	220	True	2021-12-08 14:13:12	R_3harZ2EwVeNGzpr	anonymous	EN		I consent, begin the study	Yes	Yes	MD/DO	47	Man	White	Non-Hispanic	Academic university health system	11-15	Yes, I have since received general training about health issues impacting transgender patients.	No	1-10	No		Not comfortable, I do not prescribe hormone therapy.	Lack of training,Lack of transgender patients in my practice,Outside scope of practice	1	3					2				Somewhat agree	Neutral	Strongly agree	Somewhat agree	Neutral	2-3 months of starting therapy	Polycythemia	Subcutaneous	Spironolactone	Yes
2021-12-08 14:33:42	2021-12-08 14:33:55	IP Address	100	13	True	2021-12-08 14:33:55	R_2fjrOIYH6TjtHwN	anonymous	EN		I consent, begin the study	No
2021-12-08 14:34:09	2021-12-08 14:34:21	IP Address	100	11	True	2021-12-08 14:34:21	R_3DewDmjskbvPXtA	anonymous	EN		I consent, begin the study	No
2021-12-08 14:50:18	2021-12-08 14:55:05	IP Address	100	287	True	2021-12-08 14:55:05	R_307vJ9cayQXseaT	anonymous	EN		I consent, begin the study	Yes	Yes	MD/DO	41	Man	White	Non-Hispanic	Academic university health system	6-10	Yes, I have since received general training about health issues impacting transgender patients.	No	1-10	No		Not comfortable, I do not prescribe hormone therapy.	Lack of training,Outside scope of practice,Concerns about liability	1	2		3							Neutral	Somewhat disagree	Somewhat agree	Neutral	Not particularly knowledgeable	2-3 weeks of starting therapy	Polycythemia	Intramuscular	Spironolactone	Yes
2021-12-08 15:16:24	2021-12-08 15:19:36	IP Address	100	192	True	2021-12-08 15:19:37	R_26bRxAC4QzC8ByY	anonymous	EN		I consent, begin the study	Yes	Yes	MD/DO	35	Woman	Asian	Non-Hispanic	Academic university health system	0-5	No	Yes, I received detailed training about health issues impacting transgender patients, including education on prescribing gender-affirming hormone therapy.	1-10	Yes	No	Not comfortable, I do not prescribe hormone therapy.	Lack of available qualified mental health professionals,Lack of training,Lack of transgender patients in my practice	2					1	3				Somewhat agree	Somewhat agree	Strongly agree	Strongly agree	Somewhat knowledgeable	2-3 months of starting therapy	Polycythemia	Subcutaneous	Spironolactone	Yes
2021-12-08 17:13:50	2021-12-08 17:14:20	IP Address	100	30	True	2021-12-08 17:14:20	R_1Ca4nTUuxjiPRwy	anonymous	EN		I consent, begin the study	Yes	No
2021-12-08 17:14:25	2021-12-08 17:20:36	IP Address	100	371	True	2021-12-08 17:20:36	R_OfWtSgIRUqTjecV	anonymous	EN		I consent, begin the study	Yes	Yes	MD/DO	39	Woman	Asian	Non-Hispanic	Academic university health system	11-15	Yes, I have since received general training about health issues impacting transgender patients.	No	1-10	Yes	Yes	Comfortable, but usually ask for help from an expert.	Lack of training,Lack of transgender patients in my practice	1						2				Strongly agree	Strongly agree	Somewhat agree	Somewhat agree	Somewhat knowledgeable	2-3 months of starting therapy	Polycythemia	Intramuscular	Spironolactone	Yes
2021-12-08 20:33:18	2021-12-08 20:33:34	IP Address	100	16	True	2021-12-08 20:33:34	R_5hVTmlPJwsV4fUR	anonymous	EN		I consent, begin the study	No
2021-12-08 20:34:03	2021-12-08 20:39:59	IP Address	100	356	True	2021-12-08 20:40:00	R_1pu4ILVZUg9Z5Qg	anonymous	EN		I consent, begin the study	Yes	Yes	MD/DO	61	Man	White	Non-Hispanic	Academic university health system	>20	Yes, I have since received general training about health issues impacting transgender patients.	No	1-10	No		Comfortable, but I have not yet prescribed.	Lack of training,Outside scope of practice	1	2									Strongly agree	Somewhat agree	Strongly agree	Strongly agree	Not particularly knowledgeable	2-3 years of starting therapy	Polycythemia	Transdermal	Leuprolide	Yes
2021-12-09 00:10:56	2021-12-09 00:17:47	IP Address	100	410	True	2021-12-09 00:17:47	R_2CCZDzUIegkmRCD	anonymous	EN		I consent, begin the study	Yes	Yes	MD/DO	59	Man	White	Non-Hispanic	Veteran's Health Administration	>20	No	No	None	Yes	No	Not comfortable, I do not prescribe hormone therapy.	Personal or religious objections to offering gender-affirming hormone therapy,Other:,Outside scope of practice		3						1	2	Unethical	Strongly disagree	Strongly disagree	Strongly disagree	Strongly disagree	Somewhat knowledgeable	2-3 years of starting therapy	Polycythemia	Intramuscular	Estradiol	No
2021-12-09 00:21:32	2021-12-09 00:26:08	IP Address	100	275	True	2021-12-09 00:26:08	R_pz4uMtE9BYNUSoV	anonymous	EN		I consent, begin the study	Yes	Yes	MD/DO	47	Man	White	Non-Hispanic	Multispecialty medical group practice	11-15	Yes, I have since received general training about health issues impacting transgender patients.	Yes, I received general training about health issues impacting transgender patients.	1-10	Yes	No	Not comfortable, I do not prescribe hormone therapy.	Outside scope of practice,Lack of training	2	1									Somewhat disagree	Strongly disagree	Somewhat agree	Somewhat agree	Somewhat knowledgeable	2-3 months of starting therapy	Stroke	Subcutaneous	Finasteride	Yes
2021-12-09 06:33:44	2021-12-09 06:38:08	IP Address	100	263	True	2021-12-09 06:38:08	R_2B33OvX3VyTVykq	anonymous	EN		I consent, begin the study	Yes	Yes	MD/DO	41	Woman	White	Non-Hispanic	Multispecialty medical group practice	6-10	Yes, I have since received general training about health issues impacting transgender patients.	Yes, I received general training about health issues impacting transgender patients.	1-10	Yes	No	Not comfortable, I do not prescribe hormone therapy.	Outside scope of practice,Lack of training	2	1									Strongly agree	Somewhat disagree	Somewhat agree	Strongly agree	Somewhat knowledgeable	2-3 years of starting therapy	Polycythemia	Subcutaneous	Spironolactone	No
2021-12-09 07:10:38	2021-12-09 07:18:16	IP Address	100	457	True	2021-12-09 07:18:16	R_ptK9MkTILgEUqeB	anonymous	EN		I consent, begin the study	Yes	Yes	MD/DO	33	Woman	White	Non-Hispanic	Multispecialty medical group practice	0-5	Yes, I have since received detailed training about health issues impacting transgender patients, including education on prescribing gender-affirming hormone therapy.	No	1-10	Yes	Yes	Comfortable, but usually ask for help from an expert.	Lack of training,Patient adherence issues	1		2								Strongly agree	Strongly agree	Strongly agree	Strongly agree	Very knowledgeable	2-3 months of starting therapy	Polycythemia	Intramuscular	Spironolactone	Yes
2021-12-09 07:52:09	2021-12-09 07:57:53	IP Address	100	344	True	2021-12-09 07:57:53	R_1mV3qVoOE1cBeyG	anonymous	EN		I consent, begin the study	Yes	Yes	MD/DO	43	Woman	White	Non-Hispanic	Multispecialty medical group practice	11-15	Yes, I have since received general training about health issues impacting transgender patients.	No	1-10	Yes	No	Not comfortable, I do not prescribe hormone therapy.	Outside scope of practice,Lack of training	2	1								Lack of training	Strongly agree	Neutral	Strongly agree	Strongly agree	Somewhat knowledgeable	2-3 months of starting therapy	Polycythemia	Intramuscular	Leuprolide	Yes
2021-12-09 08:08:55	2021-12-09 08:18:02	IP Address	100	546	True	2021-12-09 08:18:02	R_2WVcCp5fz6okEkc	anonymous	EN		I consent, begin the study	Yes	Yes	MD/DO	67	Man	White	Non-Hispanic	Multispecialty medical group practice	>20	Yes, I have since received general training about health issues impacting transgender patients.	No	1-10	Yes	Yes	Comfortable, but usually ask for help from an expert.	Lack of training	1										Somewhat disagree	Somewhat disagree	Neutral	Somewhat agree	Somewhat knowledgeable	2-3 months of starting therapy	Polycythemia	Intramuscular	Leuprolide	No
2021-12-09 08:42:36	2021-12-09 08:47:06	IP Address	100	269	True	2021-12-09 08:47:06	R_9pEIeRxRtoh0stH	anonymous	EN		I consent, begin the study	Yes	Yes	MD/DO	33	Prefer not to answer	Prefer not to answer	Prefer not to answer	Multispecialty medical group practice	0-5	Yes, I have since received general training about health issues impacting transgender patients.	Yes, I received general training about health issues impacting transgender patients.	1-10	Yes	No	Comfortable, but usually ask for help from an expert.	Outside scope of practice,Lack of available qualified mental health professionals,Lack of training	3	1				2					Somewhat agree	Neutral	Strongly agree	Strongly agree	Somewhat knowledgeable	2-3 weeks of starting therapy	Polycythemia	Intramuscular	Leuprolide	Yes
2021-12-09 09:01:13	2021-12-09 09:04:52	IP Address	100	219	True	2021-12-09 09:04:53	R_BtCFM4MRmcb6zN7	anonymous	EN		I consent, begin the study	Yes	Yes	MD/DO	36	Man	Asian	Non-Hispanic	Academic university health system	6-10	Yes, I have since received general training about health issues impacting transgender patients.	Yes, I received general training about health issues impacting transgender patients.	1-10	Yes	Yes	Comfortable, but usually ask for help from an expert.	Lack of training,Lack of available qualified mental health professionals,Lack of transgender patients in my practice	1					2	3				Somewhat agree	Somewhat agree	Strongly agree	Strongly agree	Somewhat knowledgeable	2-3 years of starting therapy	Polycythemia	Subcutaneous	Spironolactone	Yes
2021-12-09 09:14:31	2021-12-09 09:14:58	IP Address	100	26	True	2021-12-09 09:14:58	R_1meHwMoveaKyJre	anonymous	EN		I consent, begin the study	No
2021-12-09 09:15:19	2021-12-09 09:19:21	IP Address	100	242	True	2021-12-09 09:19:22	R_1rON3wkP9XZ6Mzu	anonymous	EN		I consent, begin the study	Yes	Yes	MD/DO	46	Man	Asian	Non-Hispanic	Veteran's Health Administration	16-20	Yes, I have since received general training about health issues impacting transgender patients.	Yes, I received general training about health issues impacting transgender patients.	None	No		Not comfortable, I do not prescribe hormone therapy.	Lack of training,Lack of transgender patients in my practice,Outside scope of practice	1	3					2			1	Strongly agree	Somewhat agree	Strongly agree	Strongly agree	Not at all knowledgeable	2-3 years of starting therapy	Polycythemia	Intramuscular	Spironolactone	Yes
2021-12-09 09:02:10	2021-12-09 09:33:46	IP Address	100	1895	True	2021-12-09 09:33:46	R_rr2iIsXrvrS8pkR	anonymous	EN		I consent, begin the study	Yes	Yes	MD/DO	32	Woman	Asian	Non-Hispanic	Academic university health system	0-5	Yes, I have since received general training about health issues impacting transgender patients.	Yes, I received detailed training about health issues impacting transgender patients, including education on prescribing gender-affirming hormone therapy.	1-10	Yes	No	Not comfortable, I do not prescribe hormone therapy.	Lack of training,Lack of transgender patients in my practice,Outside scope of practice	1	3					2				Somewhat agree	Somewhat agree	Strongly agree	Strongly agree	Very knowledgeable	2-3 weeks of starting therapy	Polycythemia	Intramuscular	Spironolactone	Yes
2021-12-09 10:05:01	2021-12-09 10:07:42	IP Address	100	161	True	2021-12-09 10:07:43	R_2VlRxlUhxMfwXsl	anonymous	EN		I consent, begin the study	Yes	Yes	MD/DO	33	Woman	Asian	Non-Hispanic	Academic university health system	0-5	No	Yes, I received general training about health issues impacting transgender patients.	1-10	No		Not comfortable, I do not prescribe hormone therapy.	Outside scope of practice,Lack of training,Concerns about liability	2	1		3							Strongly agree	Somewhat agree	Strongly agree	Strongly agree	Not at all knowledgeable	2-3 weeks of starting therapy	Polycythemia	Subcutaneous	Leuprolide	Yes
2021-12-09 10:22:21	2021-12-09 10:24:56	IP Address	100	154	True	2021-12-09 10:24:56	R_tEZ86YlxkwUwnNT	anonymous	EN		I consent, begin the study	Yes	Yes	MD/DO	40	Woman	Asian	Non-Hispanic	Academic university health system	0-5	Yes, I have since received general training about health issues impacting transgender patients.	Yes, I received detailed training about health issues impacting transgender patients, including education on prescribing gender-affirming hormone therapy.	1-10	No		Not comfortable, I do not prescribe hormone therapy.	Lack of training,Lack of transgender patients in my practice	1						2				Somewhat agree	Somewhat agree	Strongly agree	Strongly agree	Somewhat knowledgeable	2-3 months of starting therapy	Polycythemia	Intramuscular	Estradiol	Yes
2021-12-09 10:33:30	2021-12-09 10:37:27	IP Address	100	236	True	2021-12-09 10:37:28	R_1MKFNxoav10AYAn	anonymous	EN		I consent, begin the study	Yes	Yes	MD/DO	41	Woman	White	Non-Hispanic	Academic university health system	11-15	No	Not Sure	1-10	Yes	Yes	Comfortable, but usually ask for help from an expert.	Lack of training,Lack of transgender patients in my practice	1						2				Strongly agree	Strongly agree	Somewhat agree	Strongly agree	Somewhat knowledgeable	2-3 months of starting therapy	Polycythemia	Intramuscular	Leuprolide	Yes
2021-12-09 12:09:43	2021-12-09 12:16:37	IP Address	100	413	True	2021-12-09 12:16:37	R_2VkhykNzsxp1LCc	anonymous	EN		I consent, begin the study	Yes	Yes	MD/DO	41	Woman	Prefer not to answer	Hispanic or Latinx	Multispecialty medical group practice	6-10	No	No	1-10	Yes	No	Not comfortable, I do not prescribe hormone therapy.	Lack of transgender patients in my practice,Outside scope of practice,Lack of training	3	2					1				Somewhat agree	Somewhat agree	Strongly agree	Strongly agree	Not at all knowledgeable	2-3 months of starting therapy	Polycythemia	Intramuscular	Leuprolide	Yes
2021-12-09 12:43:50	2021-12-09 12:52:06	IP Address	100	495	True	2021-12-09 12:52:06	R_2zMuxwClQl2su36	anonymous	EN		I consent, begin the study	Yes	Yes	NP/PA	31	Woman	Asian	Non-Hispanic	Multispecialty medical group practice	0-5	Yes, I have since received general training about health issues impacting transgender patients.	Yes, I received general training about health issues impacting transgender patients.	1-10	Yes	No	Not comfortable, I do not prescribe hormone therapy.	Outside scope of practice,Lack of training	2	1									Strongly agree	Neutral	Strongly agree	Strongly agree	Somewhat knowledgeable	2-3 months of starting therapy	Polycythemia	Transdermal	Leuprolide	Yes
2021-12-09 13:53:50	2021-12-09 13:58:02	IP Address	100	251	True	2021-12-09 13:58:03	R_1gOaUFKE8BHGzcb	anonymous	EN		I consent, begin the study	Yes	Yes	MD/DO	33	Woman	White	Hispanic or Latinx	Multispecialty medical group practice	0-5	No	Yes, I received general training about health issues impacting transgender patients.	1-10	Yes	No	Not comfortable, I do not prescribe hormone therapy.	Lack of training,Lack of transgender patients in my practice	1						2				Neutral	Somewhat disagree	Strongly agree	Strongly agree	Neutral	2-3 months of starting therapy	Polycythemia	Oral	Estradiol	Yes
2021-12-09 14:08:02	2021-12-09 14:19:28	IP Address	100	686	True	2021-12-09 14:19:29	R_1pWCsMLrm4GN1cm	anonymous	EN		I consent, begin the study	Yes	Yes	MD/DO	49	Woman	White	Non-Hispanic	Veteran's Health Administration	>20	Yes, I have since received general training about health issues impacting transgender patients.	No	1-10	Yes	No	Not comfortable, I do not prescribe hormone therapy.	Lack of training,Lack of transgender patients in my practice,Other:	1						2		3	Collaboration with Mental Health	Somewhat agree	Strongly agree	Strongly agree	Strongly agree	Not particularly knowledgeable	2-3 years of starting therapy	Polycythemia	Subcutaneous	Estradiol	Yes
2021-12-09 14:29:31	2021-12-09 14:37:49	IP Address	100	497	True	2021-12-09 14:37:49	R_31AFUlWL8ZldaeB	anonymous	EN		I consent, begin the study	Yes	Yes	MD/DO	44	Man	Mixed	Hispanic or Latinx	Academic university health system	6-10	No	No	1-10	Yes	Yes	Very comfortable, I prescribe them myself.	Lack of training,Lack of transgender patients in my practice,Outside scope of practice	1	3					2				Somewhat agree	Neutral	Strongly agree	Somewhat agree	Neutral	2-3 months of starting therapy	Polycythemia	Intramuscular	Spironolactone	Yes
2021-12-09 15:32:40	2021-12-09 16:06:16	IP Address	100	2015	True	2021-12-09 16:06:16	R_2QSQHrhjCrmsTYm	anonymous	EN		I consent, begin the study	Yes	Yes	MD/DO	48	Woman	Asian	Non-Hispanic	Academic university health system	16-20	Yes, I have since received general training about health issues impacting transgender patients.	No	1-10	No		Not comfortable, I do not prescribe hormone therapy.	Lack of training,Lack of transgender patients in my practice,Lack of available qualified mental health professionals	1					3	2				Neutral	Somewhat agree	Somewhat agree	Somewhat agree	Neutral	2-3 months of starting therapy	Polycythemia	Intramuscular	Spironolactone	Yes
2021-12-09 16:08:13	2021-12-09 16:11:31	IP Address	100	197	True	2021-12-09 16:11:31	R_3Em3oVmzu3UzAxc	anonymous	EN		I consent, begin the study	Yes	Yes	MD/DO	36	Woman	White	Non-Hispanic	Academic university health system	0-5	No	No	1-10	No		Comfortable, but I have not yet prescribed.	Lack of training,Lack of transgender patients in my practice	1						2				Strongly agree	Strongly agree	Strongly agree	Strongly agree	Not particularly knowledgeable	2-3 years of starting therapy	Polycythemia	Intramuscular	Spironolactone	Yes
2021-12-09 17:29:48	2021-12-09 17:30:15	IP Address	100	27	True	2021-12-09 17:30:16	R_1r3nPIj6QQGwCC9	anonymous	EN		I consent, begin the study	No
2021-12-09 18:33:39	2021-12-09 18:38:54	IP Address	100	314	True	2021-12-09 18:38:54	R_1g5Ze3uRcbV0h8h	anonymous	EN		I consent, begin the study	Yes	Yes	MD/DO	45	Woman	White	Non-Hispanic	Multispecialty medical group practice	11-15	Yes, I have since received general training about health issues impacting transgender patients.	No	1-10	No		Not comfortable, I do not prescribe hormone therapy.	Lack of training,Outside scope of practice,Lack of transgender patients in my practice	1	2					3				Neutral	Neutral	Strongly agree	Strongly agree	Somewhat knowledgeable	2-3 months of starting therapy	Polycythemia	Subcutaneous	Spironolactone	No
2021-12-09 18:53:59	2021-12-09 18:57:42	IP Address	100	223	True	2021-12-09 18:57:43	R_3HtwT8C7Q7kXoYS	anonymous	EN		I consent, begin the study	Yes	Yes	MD/DO	35	Woman	Asian	Non-Hispanic	Multispecialty medical group practice	0-5	Yes, I have since received general training about health issues impacting transgender patients.	Yes, I received general training about health issues impacting transgender patients.	1-10	Yes	No	Not comfortable, I do not prescribe hormone therapy.	Lack of training,Concerns about insurance reimbursement,Outside scope of practice	1	3			2						Neutral	Somewhat disagree	Neutral	Neutral	Somewhat knowledgeable	2-3 months of starting therapy	Polycythemia	Subcutaneous	Spironolactone	No
2021-12-09 21:01:19	2021-12-09 21:12:15	IP Address	100	655	True	2021-12-09 21:12:16	R_8rjfuXNMGm0al6V	anonymous	EN		I consent, begin the study	Yes	Yes	MD/DO	57	Woman	White	Non-Hispanic	Academic university health system	>20	Yes, I have since received general training about health issues impacting transgender patients.	Yes, I received general training about health issues impacting transgender patients.	None	No		Not comfortable, I do not prescribe hormone therapy.	Lack of training,Outside scope of practice,Lack of transgender patients in my practice	1	2					3				Somewhat agree	Strongly disagree	Somewhat agree	Somewhat agree	Somewhat knowledgeable	2-3 years of starting therapy	Polycythemia	Intramuscular	Leuprolide	Yes
2021-12-10 13:00:55	2021-12-10 13:08:39	IP Address	100	464	True	2021-12-10 13:08:40	R_263IGyMsDkiaTGv	anonymous	EN		I consent, begin the study	Yes	Yes	MD/DO	54	Man	Mixed	Hispanic or Latinx	Multispecialty medical group practice	>20	Yes, I have since received detailed training about health issues impacting transgender patients, including education on prescribing gender-affirming hormone therapy.	No	1-10	No		Comfortable, but usually ask for help from an expert.	Lack of available qualified mental health professionals,Concerns about liability,Patient adherence issues			3	2		1					Strongly agree	Strongly agree	Strongly agree	Strongly agree	Somewhat knowledgeable	2-3 months of starting therapy	Stroke	Transdermal	Estradiol	Yes
2021-12-10 14:04:29	2021-12-10 14:11:55	IP Address	100	445	True	2021-12-10 14:11:55	R_1fkN0nF0tWi7XY4	anonymous	EN		I consent, begin the study	Yes	Yes	MD/DO	40	Man	Mixed	Non-Hispanic	Other	6-10	Yes, I have since received general training about health issues impacting transgender patients.	Yes, I received general training about health issues impacting transgender patients.	1-10	No		Not comfortable, I do not prescribe hormone therapy.	Lack of transgender patients in my practice,Outside scope of practice,Lack of training	3	2					1			out of the scope of my practice	Somewhat agree	Neutral	Strongly agree	Strongly agree	Not particularly knowledgeable	2-3 weeks of starting therapy	Stroke	Transdermal	Spironolactone	No
2021-12-10 15:16:37	2021-12-10 15:16:57	IP Address	100	19	True	2021-12-10 15:16:57	R_28MrFjD6NxYEAOR	anonymous	EN		I do not consent, I do not wish to participate
2021-12-10 15:51:21	2021-12-10 15:54:01	IP Address	100	160	True	2021-12-10 15:54:02	R_7TWYDYGZWnzKGRj	anonymous	EN		I consent, begin the study	Yes	Yes	MD/DO	33	Woman	White	Non-Hispanic	Veteran's Health Administration	0-5	Yes, I have since received general training about health issues impacting transgender patients.	Yes, I received general training about health issues impacting transgender patients.	1-10	No		Not comfortable, I do not prescribe hormone therapy.	Other:,Lack of training,Outside scope of practice	2	3							1	VA policy and medication restrictions to specialty providers	Somewhat agree	Neutral	Somewhat agree	Somewhat agree	Neutral	2-3 months of starting therapy	Polycythemia	Intramuscular	Spironolactone	Yes
2021-12-10 16:00:59	2021-12-10 16:05:56	IP Address	100	296	True	2021-12-10 16:05:56	R_2tAtVNcOrCV2fWJ	anonymous	EN		I consent, begin the study	Yes	Yes	MD/DO	59	Man	White	Non-Hispanic	Veteran's Health Administration	>20	Yes, I have since received general training about health issues impacting transgender patients.	No	1-10	Yes	No	Not comfortable, I do not prescribe hormone therapy.	Outside scope of practice		1									Somewhat agree	Somewhat disagree	Somewhat agree	Somewhat agree	Somewhat knowledgeable	2-3 years of starting therapy	Polycythemia	Intramuscular	Leuprolide	Yes
2021-12-10 17:50:02	2021-12-10 17:59:02	IP Address	100	539	True	2021-12-10 17:59:02	R_2WDamUv6lS8VWn9	anonymous	EN		I consent, begin the study	Yes	Yes	NP/PA	61	Woman	Asian	Non-Hispanic	Veteran's Health Administration	>20	Yes, I have since received detailed training about health issues impacting transgender patients, including education on prescribing gender-affirming hormone therapy.	No	None	No		Comfortable, but usually ask for help from an expert.	Lack of transgender patients in my practice,Concerns about liability,Lack of available qualified mental health professionals				2		3	1				Somewhat agree	Somewhat agree	Strongly agree	Strongly agree	Somewhat knowledgeable	2-3 years of starting therapy	Polycythemia	Subcutaneous	Estradiol	Yes
2021-12-12 15:56:19	2021-12-12 16:13:17	IP Address	100	1017	True	2021-12-12 16:13:17	R_3QXnUwIaTEDvXiX	anonymous	EN		I consent, begin the study	Yes	Yes	MD/DO	31	Woman	Asian	Non-Hispanic	Federally qualified health center	0-5	Yes, I have since received general training about health issues impacting transgender patients.	Yes, I received general training about health issues impacting transgender patients.	1-10	No		Not comfortable, I do not prescribe hormone therapy.	Lack of training,Concerns about liability,Lack of available qualified mental health professionals	1			2		3					Somewhat agree	Somewhat disagree	Neutral	Somewhat agree	Not particularly knowledgeable	2-3 months of starting therapy	Osteopenia/osteoporosis	Oral	Leuprolide	Yes
2021-12-12 16:27:50	2021-12-12 16:32:56	IP Address	100	305	True	2021-12-12 16:32:56	R_2XaHiQiKnfW5TbD	anonymous	EN		I consent, begin the study	Yes	Yes	NP/PA	40	Woman	White	Non-Hispanic	Veteran's Health Administration	6-10	No	No	1-10	Yes	Yes	Comfortable, but usually ask for help from an expert.	Lack of training,Patient adherence issues,Lack of transgender patients in my practice	1		2				3				Strongly agree	Somewhat agree	Strongly agree	Strongly agree	Not particularly knowledgeable	2-3 months of starting therapy	Polycythemia	Intramuscular	Finasteride	Yes
2021-12-12 18:29:27	2021-12-12 18:37:40	IP Address	100	492	True	2021-12-12 18:37:41	R_VUPIb2FSjZSMlBD	anonymous	EN		I consent, begin the study	Yes	Yes	MD/DO	47	Woman	Asian	Non-Hispanic	Veteran's Health Administration	>20	Yes, I have since received general training about health issues impacting transgender patients.	Yes, I received general training about health issues impacting transgender patients.	1-10	Yes	Yes	Comfortable, but usually ask for help from an expert.	Lack of transgender patients in my practice,Lack of training	2						1				Strongly agree	Strongly agree	Somewhat agree	Somewhat agree	Somewhat knowledgeable	2-3 years of starting therapy	Polycythemia	Intramuscular	Leuprolide	Yes
2021-12-13 11:11:21	2021-12-13 11:15:25	IP Address	100	244	True	2021-12-13 11:15:26	R_2dZ8JxLesS2fVp2	anonymous	EN		I consent, begin the study	Yes	Yes	MD/DO	60	Man	Asian	Non-Hispanic	Multispecialty medical group practice	>20	No	No	1-10	Yes	No	Not comfortable, I do not prescribe hormone therapy.	Lack of training	1										Strongly disagree	Strongly disagree	Strongly disagree	Strongly disagree	Not particularly knowledgeable	2-3 months of starting therapy	Polycythemia	Oral	Leuprolide	No
2021-12-13 22:58:47	2021-12-13 23:03:38	IP Address	100	291	True	2021-12-13 23:03:39	R_2QsvjX74SPzTpe9	anonymous	EN		I consent, begin the study	Yes	Yes	MD/DO	38	Woman	Asian	Non-Hispanic	Academic university health system	6-10	No	No	1-10	No		Not comfortable, I do not prescribe hormone therapy.	Lack of training,Outside scope of practice,Lack of available qualified mental health professionals	1	2				3					Somewhat agree	Somewhat agree	Somewhat agree	Strongly agree	Not particularly knowledgeable	2-3 years of starting therapy	Polycythemia	Oral	Estradiol	Yes
2021-12-14 16:33:54	2021-12-14 16:38:46	IP Address	100	292	True	2021-12-14 16:38:46	R_2tu28Vr9LLZJwgM	anonymous	EN		I consent, begin the study	Yes	Yes	MD/DO	35	Woman	White	Non-Hispanic	Managed Care Organization	0-5	Yes, I have since received general training about health issues impacting transgender patients.	Yes, I received general training about health issues impacting transgender patients.	1-10	No		Not comfortable, I do not prescribe hormone therapy.	Lack of training,Outside scope of practice,Concerns about liability	1	2		3							Somewhat agree	Somewhat disagree	Somewhat agree	Somewhat agree	Not particularly knowledgeable	2-3 months of starting therapy	Polycythemia	Intramuscular	Leuprolide	Yes
2021-12-09 09:01:37	2021-12-09 09:02:56	IP Address	30	78	False	2021-12-16 09:02:59	R_1M68ovbJk4n6uRk	anonymous	EN		I consent, begin the study	Yes	Yes	MD/DO	50	Woman	Prefer not to answer	Prefer not to answer
2021-12-10 14:59:42	2021-12-10 15:01:54	IP Address	81	131	False	2021-12-17 15:02:01	R_3izhl8VV0tSjUAF	anonymous	EN		I consent, begin the study	Yes	Yes	MD/DO	34	Man	Mixed	Hispanic or Latinx	Individual private practice	0-5	No	No	1-10	No		Not comfortable, I do not prescribe hormone therapy.	Lack of transgender patients in my practice,Concerns about insurance reimbursement,Lack of training	3				2		1				Strongly disagree	Strongly disagree	Somewhat agree	Somewhat agree	Not particularly knowledgeable
2021-12-10 15:49:45	2021-12-10 15:51:03	IP Address	30	77	False	2021-12-17 15:51:05	R_2fdm6h0eYvW66HB	anonymous	EN		I consent, begin the study	Yes	Yes	MD/DO	89	Woman	Asian	Non-Hispanic
2021-12-23 20:15:56	2021-12-23 20:16:37	IP Address	100	40	True	2021-12-23 20:16:38	R_28M8l531ES9u34d	anonymous	EN		I consent, begin the study	No
2022-01-14 16:07:37	2022-01-14 16:13:06	IP Address	100	328	True	2022-01-14 16:13:06	R_1r2F4aJS3XM5MtA	anonymous	EN		I consent, begin the study	Yes	Yes	MD/DO	100	Woman	White	Non-Hispanic	Multispecialty medical group practice	0-5	No	No	1-10	Yes	No	Not comfortable, I do not prescribe hormone therapy.	Lack of training	1										Strongly agree	Neutral	Strongly agree	Strongly agree	Not particularly knowledgeable	2-3 months of starting therapy	Polycythemia	Oral	Leuprolide	Yes
2022-01-14 16:23:35	2022-01-14 16:23:58	IP Address	100	22	True	2022-01-14 16:23:59	R_b9JlCTb02NLqajL	anonymous	EN		I consent, begin the study	No
2022-01-14 16:26:57	2022-01-14 16:27:15	IP Address	100	18	True	2022-01-14 16:27:15	R_33jdlMzmV6FzOwe	anonymous	EN		I consent, begin the study	Yes	No
2022-01-14 16:23:10	2022-01-14 16:28:11	IP Address	100	300	True	2022-01-14 16:28:12	R_CZZ3JoyKD2eZuTL	anonymous	EN		I consent, begin the study	Yes	Yes	MD/DO	35	Man	White	Non-Hispanic	Federally qualified health center	0-5	Yes, I have since received general training about health issues impacting transgender patients.	Yes, I received general training about health issues impacting transgender patients.	>100	Yes	Yes	Very comfortable, I prescribe them myself.	Lack of available qualified mental health professionals						1					I am already knowledgeable about gender-affirming hormone therapy	I already prescribe gender-affirming hormones to my patients	Strongly agree	Strongly agree	Very knowledgeable	2-3 years of starting therapy	Polycythemia	Subcutaneous	Estradiol	Yes
2022-01-14 16:27:39	2022-01-14 16:35:12	IP Address	100	453	True	2022-01-14 16:35:12	R_UK4q1PJKWEUPzz3	anonymous	EN		I consent, begin the study	Yes	Yes	MD/DO	33	Woman	White	Hispanic or Latinx	Multispecialty medical group practice	0-5	Yes, I have since received general training about health issues impacting transgender patients.	Yes, I received detailed training about health issues impacting transgender patients, including education on prescribing gender-affirming hormone therapy.	1-10	Yes	Yes	Comfortable, but usually ask for help from an expert.	Concerns about insurance reimbursement,Lack of available qualified mental health professionals,Lack of transgender patients in my practice					1	2	3				Strongly agree	Strongly agree	I received formal training in hormone therapy practices during residency or fellowship	Strongly agree	Somewhat knowledgeable	2-3 years of starting therapy	Polycythemia	Subcutaneous	Leuprolide	Yes
2022-01-14 16:39:30	2022-01-14 16:43:44	IP Address	100	254	True	2022-01-14 16:43:45	R_6KUVTx0Ik0JAr9D	anonymous	EN		I consent, begin the study	Yes	Yes	MD/DO	53	Woman	White	Non-Hispanic	Multispecialty medical group practice	16-20	Yes, I have since received general training about health issues impacting transgender patients.	Yes, I received general training about health issues impacting transgender patients.	1-10	Yes	Yes	Comfortable, but usually ask for help from an expert.	Concerns about liability,Lack of available qualified mental health professionals,Lack of training	3			1		2					Somewhat agree	Strongly agree	Strongly agree	Strongly agree	Somewhat knowledgeable	2-3 weeks of starting therapy	Polycythemia	Subcutaneous	Leuprolide	Yes
2022-01-14 17:18:11	2022-01-14 17:28:47	IP Address	100	635	True	2022-01-14 17:28:47	R_rfDCrQ8TQLTCmhr	anonymous	EN		I consent, begin the study	Yes	Yes	MD/DO	50	Woman	Asian	Non-Hispanic	Veteran's Health Administration	>20	Yes, I have since received general training about health issues impacting transgender patients.	No	1-10	Yes	Yes	Comfortable, but usually ask for help from an expert.	Patient adherence issues,Lack of training,Outside scope of practice	2	3	1								Strongly agree	Strongly agree	Strongly agree	Strongly agree	Somewhat knowledgeable	2-3 months of starting therapy	Polycythemia	Oral	Spironolactone	Yes
2022-01-14 18:16:20	2022-01-14 18:21:23	IP Address	100	303	True	2022-01-14 18:21:23	R_NVWRtxeMTbLxSX7	anonymous	EN		I consent, begin the study	Yes	Yes	MD/DO	61	Man	Asian	Non-Hispanic	Veteran's Health Administration	>20	Yes, I have since received general training about health issues impacting transgender patients.	Yes, I received general training about health issues impacting transgender patients.	1-10	No		Not comfortable, I do not prescribe hormone therapy.	Lack of training,Outside scope of practice,Lack of transgender patients in my practice	1	2					3				Somewhat agree	Somewhat disagree	Somewhat agree	Somewhat agree	Somewhat knowledgeable	2-3 months of starting therapy	Polycythemia	Intramuscular	Spironolactone	Yes
2022-01-14 18:39:37	2022-01-14 18:44:30	IP Address	100	293	True	2022-01-14 18:44:31	R_3qfmmmEk92YjnsN	anonymous	EN		I consent, begin the study	Yes	Yes	MD/DO	51	Woman	White	Non-Hispanic	Veteran's Health Administration	>20	No	Yes, I received general training about health issues impacting transgender patients.	1-10	No		Not comfortable, I do not prescribe hormone therapy.	Lack of training,Lack of transgender patients in my practice,Outside scope of practice	1	3					2				Neutral	Somewhat disagree	Somewhat disagree	Neutral	Not particularly knowledgeable	2-3 years of starting therapy	Polycythemia	Intramuscular	Spironolactone	Yes
2022-01-14 21:09:20	2022-01-14 21:16:55	IP Address	100	455	True	2022-01-14 21:16:55	R_vDMgaDGPYNDj0hr	anonymous	EN		I consent, begin the study	Yes	Yes	MD/DO	43	Woman	White	Non-Hispanic	Managed Care Organization	11-15	Yes, I have since received general training about health issues impacting transgender patients.	No	1-10	Yes	Yes	Comfortable, but usually ask for help from an expert.	Lack of transgender patients in my practice,Lack of training,Outside scope of practice	2	3					1				I am already knowledgeable about gender-affirming hormone therapy	Strongly agree	Strongly agree	Strongly agree	Very knowledgeable	2-3 years of starting therapy	Polycythemia	Subcutaneous	Leuprolide	Yes
2022-01-14 21:48:26	2022-01-14 21:48:55	IP Address	100	28	True	2022-01-14 21:48:56	R_T0GQQ5HzRZwQBTb	anonymous	EN		I consent, begin the study	No
2022-01-15 09:46:05	2022-01-15 09:51:13	IP Address	100	308	True	2022-01-15 09:51:14	R_2fktMmT602fODQ0	anonymous	EN		I consent, begin the study	Yes	Yes	MD/DO	49	Woman	White	Non-Hispanic	Multispecialty medical group practice	16-20	No	No	1-10	No		Comfortable, but usually ask for help from an expert.	Lack of training,Concerns about liability,Outside scope of practice	1	3		2							Neutral	Neutral	Somewhat agree	Somewhat agree	Not particularly knowledgeable	2-3 months of starting therapy	Polycythemia	Intramuscular	Spironolactone	Yes
2022-01-15 12:25:27	2022-01-15 12:25:54	IP Address	100	27	True	2022-01-15 12:25:55	R_SPIdGhoJqhD5Xup	anonymous	EN		I consent, begin the study	No
2022-01-15 20:21:01	2022-01-15 20:24:27	IP Address	100	205	True	2022-01-15 20:24:27	R_ZK1eew7N114Bb2h	anonymous	EN		I consent, begin the study	Yes	Yes	MD/DO	49	Woman	White	Non-Hispanic	Academic university health system	0-5	Yes, I have since received detailed training about health issues impacting transgender patients, including education on prescribing gender-affirming hormone therapy.	Yes, I received general training about health issues impacting transgender patients.	11-50	Yes	Yes	Very comfortable, I prescribe them myself.	Lack of training	1									Time and coordination for their care	Strongly agree	Strongly agree	Strongly agree	Strongly agree	Somewhat knowledgeable	2-3 years of starting therapy	Polycythemia	Intramuscular	Leuprolide	Yes
2022-01-16 13:36:54	2022-01-16 13:44:23	IP Address	100	448	True	2022-01-16 13:44:23	R_2xy4EbYa2SS6zrk	anonymous	EN		I consent, begin the study	Yes	Yes	MD/DO	48	Woman	White	Non-Hispanic	Academic university health system	16-20	Yes, I have since received general training about health issues impacting transgender patients.	No	11-50	No		Comfortable, but usually ask for help from an expert.	Lack of training,Lack of available qualified mental health professionals	1					2					Strongly agree	Strongly agree	Strongly agree	Strongly agree	Somewhat knowledgeable	2-3 years of starting therapy	Polycythemia	Subcutaneous	Spironolactone	No
2022-01-16 15:11:06	2022-01-16 15:15:33	IP Address	100	267	True	2022-01-16 15:15:34	R_2eVhT48vR6vqJEy	anonymous	EN		I consent, begin the study	Yes	Yes	MD/DO	42	Man	White	Non-Hispanic	Multispecialty medical group practice	11-15	Yes, I have since received general training about health issues impacting transgender patients.	No	1-10	No		Comfortable, but usually ask for help from an expert.	Lack of training,Concerns about insurance reimbursement,Lack of transgender patients in my practice	1				2		3				Strongly agree	Strongly agree	Somewhat agree	Strongly agree	Somewhat knowledgeable	2-3 months of starting therapy	Polycythemia	Subcutaneous	Leuprolide	Yes
2022-01-16 17:14:22	2022-01-16 17:26:28	IP Address	100	726	True	2022-01-16 17:26:29	R_UXcyqnpyy2RLJ6N	anonymous	EN		I consent, begin the study	Yes	Yes	MD/DO	48	Woman	White	Non-Hispanic	Veteran's Health Administration	16-20	Yes, I have since received detailed training about health issues impacting transgender patients, including education on prescribing gender-affirming hormone therapy.	No	1-10	No		Not comfortable, I do not prescribe hormone therapy.	Lack of training,Outside scope of practice	1	2									Somewhat agree	Somewhat agree	Strongly agree	Strongly agree	Somewhat knowledgeable	2-3 years of starting therapy	Polycythemia	Intramuscular	Estradiol	No
2022-01-16 19:41:58	2022-01-16 19:46:08	IP Address	100	250	True	2022-01-16 19:46:09	R_1hKznWGPF6cYdrh	anonymous	EN		I consent, begin the study	Yes	Yes	MD/DO	37	Woman	White	Non-Hispanic	Multispecialty medical group practice	6-10	Yes, I have since received general training about health issues impacting transgender patients.	Yes, I received general training about health issues impacting transgender patients.	1-10	Yes	No	Comfortable, but usually ask for help from an expert.	Outside scope of practice,Lack of training,Concerns about liability	2	1		3							Somewhat agree	Somewhat agree	Strongly agree	Strongly agree	Somewhat knowledgeable	2-3 months of starting therapy	Polycythemia	Subcutaneous	Leuprolide	Yes
2022-01-17 22:17:52	2022-01-17 22:18:16	IP Address	100	24	True	2022-01-17 22:18:16	R_2B3e3M7w1ObUyDM	anonymous	EN		I consent, begin the study	No
2022-01-18 07:29:37	2022-01-18 07:37:01	IP Address	100	444	True	2022-01-18 07:37:02	R_RfB1wv3uieqqBKF	anonymous	EN		I consent, begin the study	Yes	Yes	MD/DO	41	Woman	White	Non-Hispanic	Federally qualified health center	6-10	Yes, I have since received general training about health issues impacting transgender patients.	No	1-10	No		Comfortable, but usually ask for help from an expert.	Lack of transgender patients in my practice,Lack of training,Concerns about insurance reimbursement	2				3		1				Strongly agree	Somewhat agree	Strongly agree	Strongly agree	Neutral	2-3 months of starting therapy	Polycythemia	Intramuscular	Spironolactone	Yes
2022-01-18 08:41:09	2022-01-18 08:42:08	IP Address	100	59	True	2022-01-18 08:42:09	R_3GCy67Q6PIV8KQ0	anonymous	EN		I consent, begin the study	Yes	No
2022-01-18 12:06:42	2022-01-18 12:10:28	IP Address	100	225	True	2022-01-18 12:10:28	R_1OjHNhmWjvRhogy	anonymous	EN		I consent, begin the study	Yes	Yes	MD/DO	53	Woman	Asian	Non-Hispanic	Veteran's Health Administration	>20	No	No	1-10	Yes	Yes	Comfortable, but usually ask for help from an expert.	Lack of transgender patients in my practice,Lack of training	2						1				Somewhat agree	Somewhat agree	Somewhat agree	Somewhat agree	Neutral	2-3 months of starting therapy	Polycythemia	Subcutaneous	Spironolactone	Yes
2022-01-19 09:21:33	2022-01-19 09:27:45	IP Address	100	371	True	2022-01-19 09:27:45	R_3fV4M4gJcOcfrWP	anonymous	EN		I consent, begin the study	Yes	Yes	NP/PA	46	Woman	Mixed	Non-Hispanic	Federally qualified health center	6-10	Yes, I have since received general training about health issues impacting transgender patients.	Yes, I received general training about health issues impacting transgender patients.	11-50	No		Not comfortable, I do not prescribe hormone therapy.	Lack of training	1										Somewhat agree	Neutral	Somewhat agree	Somewhat agree	Not at all knowledgeable	2-3 months of starting therapy	Polycythemia	Transdermal	Estradiol	Yes
2022-01-19 18:42:52	2022-01-19 18:47:45	IP Address	100	292	True	2022-01-19 18:47:45	R_3dWGXkMbRipOZ4O	anonymous	EN		I consent, begin the study	Yes	Yes	MD/DO	35	Man	White	Non-Hispanic	Multispecialty medical group practice	0-5	Yes, I have since received general training about health issues impacting transgender patients.	Not Sure	1-10	Yes	No	Not comfortable, I do not prescribe hormone therapy.	Lack of training	1										Neutral	Neutral	Neutral	Neutral	Somewhat knowledgeable	2-3 months of starting therapy	Polycythemia	Subcutaneous	Spironolactone	Yes
2022-02-06 17:54:28	2022-02-06 17:58:40	IP Address	100	252	True	2022-02-06 17:58:41	R_2SoCxlLUKVelevr	anonymous	EN		I consent, begin the study	Yes	Yes	MD/DO	59	Man	White	Non-Hispanic	Academic university health system	>20	Yes, I have since received general training about health issues impacting transgender patients.	No	1-10	Yes	No	Comfortable, but usually ask for help from an expert.	Lack of training,Lack of transgender patients in my practice,Outside scope of practice	1	3					2				Somewhat agree	Neutral	Strongly agree	Somewhat agree	Somewhat knowledgeable	2-3 months of starting therapy	Polycythemia	Intramuscular	Spironolactone
2022-02-06 17:55:37	2022-02-06 18:00:02	IP Address	100	265	True	2022-02-06 18:00:03	R_2D6bKUplyTS2IwG	anonymous	EN		I consent, begin the study	Yes	Yes	MD/DO	49	Woman	White	Non-Hispanic	Academic university health system	11-15	No	No	1-10	No		Not comfortable, I do not prescribe hormone therapy.	Lack of training	1										Strongly agree	Strongly agree	Strongly agree	Strongly agree	Not particularly knowledgeable	2-3 months of starting therapy	Polycythemia	Intramuscular	Leuprolide
2022-02-06 21:29:36	2022-02-06 21:33:22	IP Address	100	225	True	2022-02-06 21:33:22	R_2sRZ59F24Uhqs27	anonymous	EN		I consent, begin the study	Yes	Yes	MD/DO	48	Man	White	Non-Hispanic	Academic university health system	>20	Yes, I have since received general training about health issues impacting transgender patients.	No	1-10	Yes	No	Not comfortable, I do not prescribe hormone therapy.	Lack of transgender patients in my practice,Lack of available qualified mental health professionals,Lack of training	3					2	1				Somewhat disagree	Strongly disagree	Strongly disagree	Strongly disagree	Neutral	2-3 months of starting therapy	Polycythemia	Intramuscular	Leuprolide
2022-02-07 09:36:51	2022-02-07 09:40:44	IP Address	100	232	True	2022-02-07 09:40:44	R_3PGmHgbw47NyIZp	anonymous	EN		I consent, begin the study	Yes	Yes	MD/DO	37	Woman	White	Non-Hispanic	Academic university health system	6-10	Yes, I have since received detailed training about health issues impacting transgender patients, including education on prescribing gender-affirming hormone therapy.	Yes, I received general training about health issues impacting transgender patients.	1-10	Yes	Yes	Comfortable, but I have not yet prescribed.	Lack of transgender patients in my practice,Lack of training,Patient adherence issues	2		3				1				Strongly agree	Strongly agree	Strongly agree	Strongly agree	Neutral	2-3 months of starting therapy	Stroke	Intramuscular	Spironolactone
2022-02-07 14:16:38	2022-02-07 14:23:22	IP Address	100	404	True	2022-02-07 14:23:23	R_2S81n0fhC7cuk5V	anonymous	EN		I consent, begin the study	Yes	Yes	MD/DO	38	Woman	Asian	Non-Hispanic	Academic university health system	6-10	Yes, I have since received general training about health issues impacting transgender patients.	Yes, I received general training about health issues impacting transgender patients.	1-10	No		Not comfortable, I do not prescribe hormone therapy.	Lack of training	1										Strongly agree	Strongly agree	Strongly agree	Strongly agree	Somewhat knowledgeable	2-3 months of starting therapy	Polycythemia	Subcutaneous	Estradiol
2022-02-08 10:12:52	2022-02-08 10:15:31	IP Address	100	159	True	2022-02-08 10:15:31	R_3e2kSonNcBN5Lyw	anonymous	EN		I consent, begin the study	Yes	Yes	MD/DO	36	Woman	White	Non-Hispanic	Academic university health system	0-5	No	No	1-10	No		Comfortable, but I have not yet prescribed.	Lack of training,Lack of transgender patients in my practice	1						2				Strongly agree	Strongly agree	Strongly agree	Strongly agree	Not particularly knowledgeable	2-3 months of starting therapy	Polycythemia	Intramuscular	Leuprolide
2022-02-08 16:08:30	2022-02-08 16:20:14	IP Address	100	703	True	2022-02-08 16:20:14	R_2fANprzcURbbzra	anonymous	EN		I consent, begin the study	Yes	Yes	MD/DO	57	Man	Asian	Not sure	Academic university health system	>20	No	No	None	No		Not comfortable, I do not prescribe hormone therapy.	Lack of transgender patients in my practice,Lack of training,Concerns about liability	2			3			1				Neutral	Neutral	Strongly agree	Somewhat agree	Not at all knowledgeable	2-3 years of starting therapy	Polycythemia	Subcutaneous	Spironolactone
2022-02-08 16:42:59	2022-02-08 16:48:23	IP Address	100	324	True	2022-02-08 16:48:23	R_1r7WX1bSfkIRvPl	anonymous	EN		I consent, begin the study	Yes	Yes	MD/DO	33	Woman	Black or African American	Non-Hispanic	Academic university health system	0-5	No	Yes, I received detailed training about health issues impacting transgender patients, including education on prescribing gender-affirming hormone therapy.	11-50	No		Comfortable, but usually ask for help from an expert.	Other:									1	No availability for close follow up due to limited scheduley	Somewhat agree	Neutral	Somewhat agree	Somewhat agree	Somewhat knowledgeable	2-3 years of starting therapy	Polycythemia	Subcutaneous	Leuprolide
2022-02-09 06:59:55	2022-02-09 07:05:05	IP Address	100	309	True	2022-02-09 07:05:06	R_1MKBbU0YqmJZK7p	anonymous	EN		I consent, begin the study	Yes	Yes	MD/DO	38	Woman	White	Non-Hispanic	Academic university health system	6-10	No	No	1-10	No		Not comfortable, I do not prescribe hormone therapy.	Outside scope of practice,Lack of training	2	1									Somewhat disagree	Strongly disagree	Somewhat disagree	Somewhat disagree	Not particularly knowledgeable	2-3 months of starting therapy	Polycythemia	Intramuscular	Leuprolide
2022-02-08 17:25:26	2022-02-09 09:24:07	IP Address	100	57520	True	2022-02-09 09:24:07	R_1luW9U94B2TEtBS	anonymous	EN		I consent, begin the study	No
2022-02-09 09:24:25	2022-02-09 09:28:26	IP Address	100	241	True	2022-02-09 09:28:27	R_3hm8jtO8Z1A4IUm	anonymous	EN		I consent, begin the study	Yes	Yes	NP/PA	32	Man	White	Non-Hispanic	Academic university health system	6-10	Yes, I have since received general training about health issues impacting transgender patients.	No	1-10	No		Comfortable, but I have not yet prescribed.	Lack of training,Outside scope of practice,Lack of transgender patients in my practice	1	2					3				Somewhat agree	Somewhat agree	Somewhat disagree	Somewhat disagree	Not particularly knowledgeable	2-3 months of starting therapy	Polycythemia	Subcutaneous	Spironolactone
2022-02-14 15:30:17	2022-02-14 15:34:53	IP Address	100	276	True	2022-02-14 15:34:53	R_1imuZyzYtupUgiS	anonymous	EN		I consent, begin the study	Yes	Yes	MD/DO	42	Woman	White	Non-Hispanic	Academic university health system	6-10	Yes, I have since received general training about health issues impacting transgender patients.	No	1-10	No		Not comfortable, I do not prescribe hormone therapy.	Lack of training,Lack of transgender patients in my practice,Lack of available qualified mental health professionals	1					3	2				Somewhat agree	Somewhat agree	Strongly agree	Strongly agree	Not particularly knowledgeable	2-3 years of starting therapy	Polycythemia	Subcutaneous	Finasteride
2022-02-18 14:34:49	2022-02-18 14:37:26	IP Address	100	156	True	2022-02-18 14:37:26	R_3qrPw6R2m4gBZhQ	anonymous	EN		I consent, begin the study	Yes	Yes	MD/DO	34	Woman	White	Non-Hispanic	Other	0-5	No	Yes, I received general training about health issues impacting transgender patients.	1-10	Yes	No	Not comfortable, I do not prescribe hormone therapy.	Lack of transgender patients in my practice,Lack of training	2						1				Somewhat agree	Somewhat agree	Strongly agree	Somewhat disagree	Neutral	2-3 years of starting therapy	Polycythemia	Intramuscular	Spironolactone
2022-03-03 18:22:30	2022-03-03 18:26:47	IP Address	100	256	True	2022-03-03 18:26:47	R_3qll35s9NE5CBTe	anonymous	EN		I consent, begin the study	Yes	Yes	MD/DO	37	Man	White	Non-Hispanic	Federally qualified health center	6-10	No	Yes, I received general training about health issues impacting transgender patients.	1-10	Yes	Yes	Comfortable, but usually ask for help from an expert.	Lack of training,Lack of transgender patients in my practice	1						2				Neutral	Somewhat agree	Somewhat agree	Somewhat agree	Somewhat knowledgeable	2-3 years of starting therapy	Polycythemia	Intramuscular	Spironolactone
2022-03-03 20:24:25	2022-03-03 20:32:07	IP Address	100	461	True	2022-03-03 20:32:07	R_1gdoVjzjMYDngSP	anonymous	EN		I consent, begin the study	Yes	Yes	NP/PA	57	Woman	White	Hispanic or Latinx	Federally qualified health center	0-5	Yes, I have since received general training about health issues impacting transgender patients.	No	1-10	No		Not comfortable, I do not prescribe hormone therapy.	Lack of transgender patients in my practice,Lack of training,Patient adherence issues	2		3				1				Neutral	Neutral	Somewhat agree	Somewhat agree	Not at all knowledgeable	2-3 months of starting therapy	Osteopenia/osteoporosis	Transdermal	Leuprolide
2022-03-03 22:59:47	2022-03-03 23:04:49	IP Address	100	302	True	2022-03-03 23:04:49	R_2xCOZeBbADTvLUd	anonymous	EN		I consent, begin the study	Yes	Yes	NP/PA	60	Woman	White	Non-Hispanic	Federally qualified health center	0-5	Yes, I have since received general training about health issues impacting transgender patients.	No	1-10	No		Not comfortable, I do not prescribe hormone therapy.	Personal or religious objections to offering gender-affirming hormone therapy,Lack of training,Lack of transgender patients in my practice	2						3	1			Somewhat disagree	Strongly disagree	Neutral	Neutral	Not particularly knowledgeable	2-3 months of starting therapy	Osteopenia/osteoporosis	Intramuscular	Estradiol
2022-03-11 14:33:36	2022-03-11 14:40:30	IP Address	100	414	True	2022-03-11 14:40:31	R_3fkJ1WtoLpN6EQ3	anonymous	EN	1	I consent, begin the study	Yes	Yes	MD/DO	53	Woman	Asian	Non-Hispanic	Academic university health system	>20	Yes, I have since received general training about health issues impacting transgender patients.	No	None	No		Not comfortable, I do not prescribe hormone therapy.	Lack of training,Lack of transgender patients in my practice,Outside scope of practice	1	3					2				Strongly agree	Somewhat agree	Strongly agree	Strongly agree	Not particularly knowledgeable	2-3 months of starting therapy	Prolactinoma	Subcutaneous	Estradiol	Yes
2022-03-11 14:57:30	2022-03-11 15:01:32	IP Address	100	241	True	2022-03-11 15:01:32	R_1F3M4UkfysW24wl	anonymous	EN	0.9	I consent, begin the study	Yes	Yes	MD/DO	49	Woman	Asian	Non-Hispanic	Veteran's Health Administration	11-15	No	Not Sure	1-10	No		Not comfortable, I do not prescribe hormone therapy.	Outside scope of practice,Lack of training,Lack of transgender patients in my practice	2	1					3				Somewhat disagree	Somewhat disagree	Neutral	Somewhat agree	Not particularly knowledgeable	2-3 years of starting therapy	Polycythemia	Intramuscular	Leuprolide	Yes
2022-03-11 18:39:25	2022-03-11 18:40:12	IP Address	100	46	True	2022-03-11 18:40:12	R_31KihjfM5NnxAYQ	anonymous	EN	1	I do not consent, I do not wish to participate
2022-03-11 22:06:14	2022-03-11 22:24:20	IP Address	100	1085	True	2022-03-11 22:24:20	R_z3kuPQhQGK6adqx	anonymous	EN	0.9	I consent, begin the study	Yes	Yes	MD/DO	55	Woman	Mixed	Non-Hispanic	Academic university health system	>20	Yes, I have since received general training about health issues impacting transgender patients.	No	1-10	Yes	No	Comfortable, but usually ask for help from an expert.	Lack of training,Outside scope of practice,Lack of transgender patients in my practice	1	2					3				Strongly agree	Strongly agree	Strongly agree	Strongly agree	Not particularly knowledgeable	2-3 years of starting therapy	Polycythemia	Intramuscular	Leuprolide	No
2022-03-12 12:24:50	2022-03-12 12:37:41	IP Address	100	770	True	2022-03-12 12:37:42	R_w1npsDYz5gDRlzr	anonymous	EN	1	I consent, begin the study	Yes	Yes	MD/DO	52	Man	Mixed	Not sure	Veteran's Health Administration	>20	Yes, I have since received general training about health issues impacting transgender patients.	Yes, I received general training about health issues impacting transgender patients.	1-10	Yes	Yes	Comfortable, but usually ask for help from an expert.	Lack of training,Outside scope of practice	1	2									Somewhat agree	Somewhat agree	Strongly agree	Strongly agree	Not particularly knowledgeable	2-3 years of starting therapy	Polycythemia	Subcutaneous	Leuprolide	No
2022-03-12 14:03:26	2022-03-12 14:08:23	IP Address	100	297	True	2022-03-12 14:08:23	R_1EiLUXQ9xuqUAYd	anonymous	EN	1	I consent, begin the study	Yes	Yes	MD/DO	62	Man	Asian	Non-Hispanic	Multispecialty medical group practice	>20	No	No	1-10	No		Not comfortable, I do not prescribe hormone therapy.	Personal or religious objections to offering gender-affirming hormone therapy,Lack of training,Outside scope of practice	2	3						1			Strongly disagree	Strongly disagree	Strongly disagree	Strongly disagree	Neutral	2-3 years of starting therapy	Polycythemia	Intramuscular	Spironolactone	Yes
2022-03-12 19:09:35	2022-03-12 19:13:51	IP Address	100	256	True	2022-03-12 19:13:52	R_1msAPRAsdcRBTMt	anonymous	EN	1	I consent, begin the study	Yes	Yes	MD/DO	66	Man	White	Non-Hispanic	Multispecialty medical group practice	>20	Yes, I have since received general training about health issues impacting transgender patients.	No	1-10	Yes	No	Not comfortable, I do not prescribe hormone therapy.	Lack of training,Outside scope of practice,Lack of transgender patients in my practice	1	2					3				Neutral	Neutral	Somewhat agree	Neutral	Not particularly knowledgeable	2-3 years of starting therapy	Polycythemia	Intramuscular	Leuprolide	Yes
2022-03-12 21:19:19	2022-03-12 21:26:55	IP Address	100	456	True	2022-03-12 21:26:55	R_poXno789H4hoLnj	anonymous	EN	1	I consent, begin the study	Yes	Yes	MD/DO	45	Woman	Prefer not to answer	Hispanic or Latinx	Federally qualified health center	11-15	Yes, I have since received general training about health issues impacting transgender patients.	No	1-10	No		Comfortable, but usually ask for help from an expert.	Lack of available qualified mental health professionals,Concerns about insurance reimbursement					2	1					Strongly agree	Somewhat agree	Strongly agree	Strongly agree	Somewhat knowledgeable	2-3 years of starting therapy	Polycythemia	Intramuscular	Estradiol	Yes
2022-03-13 10:12:33	2022-03-13 10:18:56	IP Address	100	382	True	2022-03-13 10:18:56	R_qCwLdpctqvOUsLv	anonymous	EN	1	I consent, begin the study	Yes	Yes	MD/DO	38	Woman	White	Non-Hispanic	Academic university health system	6-10	No	No	None	No		Not comfortable, I do not prescribe hormone therapy.	Lack of training,Outside scope of practice,Concerns about liability	1	2		3							Neutral	Strongly disagree	Strongly agree	Neutral	Not particularly knowledgeable	2-3 years of starting therapy	Osteopenia/osteoporosis	Intramuscular	Leuprolide	Yes
2022-03-13 12:10:20	2022-03-13 12:15:25	IP Address	100	304	True	2022-03-13 12:15:25	R_2fwJItJ0Ypk8WUF	anonymous	EN	1	I consent, begin the study	Yes	Yes	MD/DO	61	Man	White	Non-Hispanic	Other	>20	Yes, I have since received general training about health issues impacting transgender patients.	No	None	No		Not comfortable, I do not prescribe hormone therapy.	Lack of training,Outside scope of practice,Concerns about liability	1	2		3							Strongly agree	Somewhat agree	Strongly agree	Strongly agree	Not particularly knowledgeable	2-3 years of starting therapy	Polycythemia	Subcutaneous	Leuprolide	Yes
2022-03-13 12:45:39	2022-03-13 12:50:01	IP Address	100	261	True	2022-03-13 12:50:02	R_1kN87Nqk25DZdNE	anonymous	EN	1	I consent, begin the study	Yes	Yes	MD/DO	45	Woman	White	Non-Hispanic	Multispecialty medical group practice	11-15	No	Yes, I received general training about health issues impacting transgender patients.	1-10	Yes	No	Not comfortable, I do not prescribe hormone therapy.	Lack of training,Outside scope of practice,Concerns about insurance reimbursement	1	2			3						Strongly agree	Neutral	Strongly agree	Strongly agree	Somewhat knowledgeable	2-3 years of starting therapy	Polycythemia	Subcutaneous	Spironolactone	Yes
2022-03-13 18:31:58	2022-03-13 18:38:47	IP Address	100	408	True	2022-03-13 18:38:48	R_5BaQPPFWvLXHFPX	anonymous	EN	1	I consent, begin the study	Yes	Yes	MD/DO	54	Woman	Asian	Non-Hispanic	Academic university health system	>20	No	No	None	Yes	No	Comfortable, but usually ask for help from an expert.	Lack of training,Outside scope of practice,Lack of transgender patients in my practice	1	2					3				Somewhat agree	Neutral	Strongly agree	Strongly agree	Not particularly knowledgeable	2-3 years of starting therapy	Polycythemia	Intramuscular	Leuprolide	No
2022-03-13 20:21:05	2022-03-13 20:25:51	IP Address	100	285	True	2022-03-13 20:25:51	R_OxxoUbo4XJMEhCp	anonymous	EN	1	I consent, begin the study	Yes	Yes	MD/DO	49	Man	Asian	Non-Hispanic	Multispecialty medical group practice	16-20	No	No	None	No		Not comfortable, I do not prescribe hormone therapy.	Lack of training,Lack of transgender patients in my practice,Concerns about liability	1			3			2				Neutral	Somewhat disagree	Somewhat agree	Somewhat agree	Not at all knowledgeable	2-3 weeks of starting therapy	Polycythemia	Transdermal	Spironolactone	Yes
2022-03-14 12:38:40	2022-03-14 12:42:57	IP Address	100	256	True	2022-03-14 12:42:57	R_vq5gbGBgVN56WSR	anonymous	EN	1	I consent, begin the study	Yes	Yes	MD/DO	43	Woman	White	Non-Hispanic	Multispecialty medical group practice	6-10	Yes, I have since received general training about health issues impacting transgender patients.	No	1-10	Yes	No	Not comfortable, I do not prescribe hormone therapy.	Lack of training,Lack of transgender patients in my practice,Outside scope of practice	1	3					2				Strongly agree	Somewhat agree	Strongly agree	Strongly agree	Somewhat knowledgeable	2-3 months of starting therapy	Polycythemia	Subcutaneous	Spironolactone	Yes
2022-03-14 14:31:17	2022-03-14 14:35:56	IP Address	100	278	True	2022-03-14 14:35:56	R_1eCXZ171TN4LBzE	anonymous	EN	0.9	I consent, begin the study	Yes	Yes	NP/PA	36	Woman	Asian	Non-Hispanic	Individual private practice	6-10	Yes, I have since received general training about health issues impacting transgender patients.	No	1-10	Yes	No	Comfortable, but usually ask for help from an expert.	Lack of training,Lack of transgender patients in my practice,Concerns about liability	1			3			2				Strongly agree	Strongly agree	Strongly agree	Strongly agree	Neutral	2-3 years of starting therapy	Polycythemia	Subcutaneous	Estradiol	Yes
2022-03-14 16:28:34	2022-03-14 16:34:43	IP Address	100	369	True	2022-03-14 16:34:43	R_3fnAkBW5qK0sjAd	anonymous	EN	0.9	I consent, begin the study	Yes	Yes	MD/DO	56	Man	White	Non-Hispanic	Federally qualified health center	>20	Yes, I have since received detailed training about health issues impacting transgender patients, including education on prescribing gender-affirming hormone therapy.	No	1-10	Yes	Yes	Very comfortable, I prescribe them myself.	Concerns about insurance reimbursement,Lack of transgender patients in my practice,Lack of available qualified mental health professionals					1	3	2				Strongly agree	Strongly agree	Strongly agree	Strongly agree	Somewhat knowledgeable	2-3 years of starting therapy	Polycythemia	Transdermal	Spironolactone	Yes
2022-03-14 16:52:16	2022-03-14 16:55:21	IP Address	100	184	True	2022-03-14 16:55:21	R_2dJZnpY3cH7n0nn	anonymous	EN	1	I consent, begin the study	Yes	Yes	MD/DO	35	Woman	White	Non-Hispanic	Federally qualified health center	0-5	Yes, I have since received general training about health issues impacting transgender patients.	Yes, I received detailed training about health issues impacting transgender patients, including education on prescribing gender-affirming hormone therapy.	11-50	Yes	Yes	Very comfortable, I prescribe them myself.	Concerns about insurance reimbursement,Patient adherence issues			2		1						Neutral	Strongly agree	Strongly agree	Strongly agree	Very knowledgeable	2-3 years of starting therapy	Polycythemia	Subcutaneous	Spironolactone	Yes
2022-03-14 16:51:59	2022-03-14 16:55:52	IP Address	100	232	True	2022-03-14 16:55:52	R_2XakY8gUr4osih2	anonymous	EN	0.9	I consent, begin the study	Yes	Yes	MD/DO	56	Woman	Asian	Non-Hispanic	Federally qualified health center	>20	No	No	1-10	Yes	No	Not comfortable, I do not prescribe hormone therapy.	Lack of training,Lack of transgender patients in my practice,Concerns about insurance reimbursement	1				3		2				Neutral	Somewhat disagree	Strongly agree	Strongly agree	Somewhat knowledgeable	2-3 months of starting therapy	Osteopenia/osteoporosis	Subcutaneous	Estradiol	Yes
2022-03-14 17:05:27	2022-03-14 17:12:28	IP Address	100	421	True	2022-03-14 17:12:29	R_1rddqZTwrcEehY2	anonymous	EN	1	I consent, begin the study	Yes	Yes	MD/DO	41	Man	Asian	Non-Hispanic	Federally qualified health center	0-5	Yes, I have since received detailed training about health issues impacting transgender patients, including education on prescribing gender-affirming hormone therapy.	No	1-10	Yes	Yes	Comfortable, but usually ask for help from an expert.	Lack of available qualified mental health professionals,Concerns about liability,Patient adherence issues			3	2		1					Strongly agree	Strongly agree	Strongly agree	Strongly agree	Somewhat knowledgeable	2-3 months of starting therapy	Polycythemia	Transdermal	Estradiol	Yes
2022-03-14 17:15:47	2022-03-14 17:18:49	IP Address	100	181	True	2022-03-14 17:18:49	R_3rVg9sPhiibruu4	anonymous	EN	0.9	I consent, begin the study	Yes	Yes	NP/PA	37	Woman	White	Non-Hispanic	Federally qualified health center	11-15	Yes, I have since received general training about health issues impacting transgender patients.	No	1-10	Yes	No	Not comfortable, I do not prescribe hormone therapy.	Lack of training	1										Strongly agree	Strongly agree	Strongly agree	Strongly agree	Somewhat knowledgeable	2-3 months of starting therapy	Stroke	Oral	Finasteride	Yes
2022-03-14 17:35:41	2022-03-14 17:39:44	IP Address	100	243	True	2022-03-14 17:39:45	R_3HM1jDNWxokbwRR	anonymous	EN	0.9	I consent, begin the study	Yes	Yes	NP/PA	41	Woman	White	Non-Hispanic	Federally qualified health center	6-10	Yes, I have since received general training about health issues impacting transgender patients.	No	1-10	Yes	No	Not comfortable, I do not prescribe hormone therapy.	Lack of training,Concerns about insurance reimbursement,Lack of available qualified mental health professionals	1				2	3					Strongly agree	Somewhat agree	Strongly agree	Strongly agree	Somewhat knowledgeable	2-3 years of starting therapy	Polycythemia	Transdermal	Estradiol	Yes
2022-03-14 17:57:19	2022-03-14 18:00:56	IP Address	100	216	True	2022-03-14 18:00:56	R_sRUiQNvOzX12N1f	anonymous	EN	0.9	I consent, begin the study	Yes	Yes	NP/PA	43	Woman	White	Non-Hispanic	Other	11-15	Yes, I have since received general training about health issues impacting transgender patients.	Yes, I received general training about health issues impacting transgender patients.	1-10	Yes	No	Not comfortable, I do not prescribe hormone therapy.	Lack of training,Lack of transgender patients in my practice,Lack of available qualified mental health professionals	1					3	2				Somewhat agree	Somewhat agree	Somewhat agree	Somewhat agree	Somewhat knowledgeable	2-3 months of starting therapy	Polycythemia	Intramuscular	Leuprolide	Yes
2022-03-14 17:33:08	2022-03-14 19:02:42	IP Address	100	5374	True	2022-03-14 19:02:42	R_2YLGwws8vUD0x6U	anonymous	EN	0.9	I consent, begin the study	Yes	Yes	MD/DO	41	Woman	Asian	Non-Hispanic	Federally qualified health center	6-10	No	No	1-10	Yes	No	Not comfortable, I do not prescribe hormone therapy.	Lack of training,Lack of available qualified mental health professionals	1					2					Strongly agree	Strongly agree	Strongly agree	Strongly agree	Not particularly knowledgeable	2-3 weeks of starting therapy	Polycythemia	Intramuscular	Spironolactone	Yes
2022-03-14 17:29:42	2022-03-14 22:36:51	IP Address	100	18429	True	2022-03-14 22:36:51	R_3PHKwwzPSKLuR42	anonymous	EN	1	I consent, begin the study	Yes	Yes	MD/DO	34	Woman	Asian	Non-Hispanic	Other	0-5	No	Yes, I received general training about health issues impacting transgender patients.	1-10	No		Comfortable, but usually ask for help from an expert.	Lack of training,Lack of available qualified mental health professionals,Outside scope of practice	1	3				2					Somewhat agree	Neutral	Somewhat agree	Somewhat agree	Neutral	2-3 months of starting therapy	Polycythemia	Intramuscular	Spironolactone	Yes
2022-03-14 22:34:39	2022-03-14 22:43:39	IP Address	100	540	True	2022-03-14 22:43:40	R_3lKr5N3G1efr6Nt	anonymous	EN	1	I consent, begin the study	Yes	Yes	MD/DO	36	Man	White	Non-Hispanic	Multispecialty medical group practice	0-5	No	Yes, I received general training about health issues impacting transgender patients.	1-10	Yes	Yes	Comfortable, but usually ask for help from an expert.	Concerns about insurance reimbursement,Concerns about liability,Outside scope of practice		3		2	1						Strongly agree	Strongly agree	Strongly agree	Strongly agree	Somewhat knowledgeable	2-3 months of starting therapy	Polycythemia	Oral	Spironolactone	Yes
2022-03-15 00:15:19	2022-03-15 00:22:01	IP Address	100	401	True	2022-03-15 00:22:02	R_3QFvFfPzcfy4K9R	anonymous	EN	1	I consent, begin the study	Yes	Yes	NP/PA	42	Woman	Asian	Non-Hispanic	Federally qualified health center	0-5	Yes, I have since received general training about health issues impacting transgender patients.	No	1-10	Yes	Yes	Comfortable, but usually ask for help from an expert.	Lack of training,Lack of available qualified mental health professionals,Concerns about liability	1			3		2					Strongly agree	Strongly agree	Strongly agree	Strongly agree	Neutral	2-3 years of starting therapy	Stroke	Transdermal	Estradiol	Yes
2022-03-15 02:02:49	2022-03-15 02:08:00	IP Address	100	311	True	2022-03-15 02:08:00	R_1pJOKZ0ZrBfnQJ4	anonymous	EN	1	I consent, begin the study	Yes	Yes	NP/PA	54	Woman	Mixed	Hispanic or Latinx	Federally qualified health center	11-15	Yes, I have since received detailed training about health issues impacting transgender patients, including education on prescribing gender-affirming hormone therapy.	Yes, I received general training about health issues impacting transgender patients.	1-10	Yes	No	Comfortable, but I have not yet prescribed.	Lack of available qualified mental health professionals,Lack of transgender patients in my practice,Lack of training	3					1	2				Strongly agree	Strongly agree	Strongly agree	I currently receive or have access to continuing medical education in gender-affirming hormone therapy practices.	Somewhat knowledgeable	2-3 years of starting therapy	Prolactinoma	Subcutaneous	Finasteride	Yes
2022-03-15 12:24:40	2022-03-15 12:28:53	IP Address	100	252	True	2022-03-15 12:28:53	R_1QaQcQUsg6yykLs	anonymous	EN	1	I consent, begin the study	Yes	Yes	NP/PA	35	Woman	White	Non-Hispanic	Federally qualified health center	11-15	Yes, I have since received general training about health issues impacting transgender patients.	No	1-10	Yes	No	Not comfortable, I do not prescribe hormone therapy.	Lack of training,Lack of available qualified mental health professionals,Personal or religious objections to offering gender-affirming hormone therapy	1					2		3			Somewhat agree	Neutral	Strongly agree	Strongly agree	Somewhat knowledgeable	2-3 weeks of starting therapy	Polycythemia	Intramuscular	Spironolactone	Yes
2022-03-15 12:14:26	2022-03-15 12:31:44	IP Address	100	1037	True	2022-03-15 12:31:44	R_1QggvdYl36jwqxW	anonymous	EN	0.9	I consent, begin the study	Yes	Yes	MD/DO	42	Man	White	Non-Hispanic	Federally qualified health center	6-10	Yes, I have since received general training about health issues impacting transgender patients.	No	1-10	Yes	Yes	Very comfortable, I prescribe them myself.	Lack of available qualified mental health professionals,Patient adherence issues,Lack of training	3		2			1					Somewhat agree	Strongly agree	Strongly agree	Strongly agree	Somewhat knowledgeable	2-3 years of starting therapy	Polycythemia	Intramuscular	Spironolactone	Yes
2022-03-15 13:34:33	2022-03-15 13:46:26	IP Address	100	712	True	2022-03-15 13:46:26	R_3ezbfOJQq8GBGJc	anonymous	EN	1	I consent, begin the study	Yes	Yes	NP/PA	32	Woman	Asian	Hispanic or Latinx	Federally qualified health center	0-5	Yes, I have since received detailed training about health issues impacting transgender patients, including education on prescribing gender-affirming hormone therapy.	No	11-50	Yes	Yes	Comfortable, but usually ask for help from an expert.	Concerns about liability,Personal or religious objections to offering gender-affirming hormone therapy,Lack of available qualified mental health professionals				1		3		2			Strongly agree	Somewhat agree	Strongly agree	Strongly agree	Somewhat knowledgeable	2-3 years of starting therapy	Polycythemia	Transdermal	Leuprolide	Yes
2022-03-15 14:33:49	2022-03-15 14:42:23	IP Address	100	513	True	2022-03-15 14:42:23	R_2uIL1Cq7KAK2w97	anonymous	EN	0.9	I consent, begin the study	Yes	Yes	MD/DO	37	Woman	Prefer not to answer	Prefer not to answer	Academic university health system	0-5	No	No	11-50	No		Not comfortable, I do not prescribe hormone therapy.	Outside scope of practice,Lack of available qualified mental health professionals,Lack of training	3	1				2					Somewhat agree	Strongly disagree	Neutral	Neutral	Not at all knowledgeable	2-3 years of starting therapy	Polycythemia	Subcutaneous	Estradiol	Yes
2022-03-15 14:56:57	2022-03-15 15:00:55	IP Address	100	237	True	2022-03-15 15:00:56	R_232FdhtpDIVwukz	anonymous	EN	0.9	I consent, begin the study	Yes	Yes	MD/DO	57	Woman	White	Non-Hispanic	Multispecialty medical group practice	>20	Yes, I have since received general training about health issues impacting transgender patients.	No	1-10	No		Not comfortable, I do not prescribe hormone therapy.	Outside scope of practice,Concerns about liability,Lack of training	3	1		2							Somewhat agree	Somewhat disagree	Somewhat agree	Somewhat agree	Not particularly knowledgeable	2-3 months of starting therapy	Prolactinoma	Subcutaneous	Spironolactone	Yes
2022-03-15 20:23:41	2022-03-15 20:27:08	IP Address	100	207	True	2022-03-15 20:27:08	R_26fpWY3LBofPDMB	anonymous	EN	0.8	I consent, begin the study	Yes	Yes	MD/DO	39	Woman	White	Non-Hispanic	Federally qualified health center	6-10	Yes, I have since received general training about health issues impacting transgender patients.	Yes, I received general training about health issues impacting transgender patients.	1-10	No		Not comfortable, I do not prescribe hormone therapy.	Lack of training	1										Strongly agree	Strongly agree	Strongly agree	Strongly agree	Neutral	2-3 years of starting therapy	Polycythemia	Subcutaneous	Spironolactone	Yes
2022-03-16 12:11:05	2022-03-16 12:12:32	IP Address	100	86	True	2022-03-16 12:12:32	R_2SfyugT6MOJaIoA	anonymous	EN	0.9	I consent, begin the study	No
2022-03-16 22:00:49	2022-03-16 22:09:43	IP Address	100	534	True	2022-03-16 22:09:44	R_a3tJCn8bqAcbH7H	anonymous	EN	0.9	I consent, begin the study	Yes	Yes	MD/DO	69	Woman	White	Non-Hispanic	Federally qualified health center	>20	No	No	1-10	Yes	Yes	Very comfortable, I prescribe them myself.	Patient adherence issues,Concerns about insurance reimbursement,Lack of available qualified mental health professionals			1		2	3				none	Neutral	Somewhat agree	Strongly agree	Strongly agree	Somewhat knowledgeable	2-3 years of starting therapy	Polycythemia	Subcutaneous	Spironolactone	No
2022-03-17 12:16:31	2022-03-17 12:21:33	IP Address	100	301	True	2022-03-17 12:21:33	R_1ewzHPsyc9W9jK3	anonymous	EN	1	I consent, begin the study	Yes	Yes	MD/DO	39	Woman	White	Non-Hispanic	Federally qualified health center	0-5	No	No	1-10	No		Not comfortable, I do not prescribe hormone therapy.	Lack of training,Lack of available qualified mental health professionals,Outside scope of practice	1	3				2					Somewhat agree	Strongly disagree	Strongly agree	Strongly agree	Not at all knowledgeable	2-3 years of starting therapy	Stroke	Subcutaneous	Estradiol	Yes
2022-03-17 11:48:54	2022-03-17 16:38:14	IP Address	100	17359	True	2022-03-17 16:38:14	R_BQdlKkR19dRxDuF	anonymous	EN	0.9	I consent, begin the study	Yes	Yes	NP/PA	43	Woman	White	Non-Hispanic	Federally qualified health center	0-5	No	No	1-10	Yes	No	Not comfortable, I do not prescribe hormone therapy.	Outside scope of practice,Lack of training,Concerns about liability	2	1		3							Somewhat disagree	Strongly disagree	Somewhat agree	Somewhat agree	Not particularly knowledgeable	2-3 years of starting therapy	Prolactinoma	Subcutaneous	Finasteride	Yes
2022-03-18 13:28:48	2022-03-18 13:31:50	IP Address	100	181	True	2022-03-18 13:31:50	R_3FWnZBFT7gc2Vb3	anonymous	EN	0.9	I consent, begin the study	Yes	Yes	MD/DO	34	Woman	Asian	Non-Hispanic	Individual private practice	0-5	Yes, I have since received general training about health issues impacting transgender patients.	No	1-10	Yes	Yes	Comfortable, but usually ask for help from an expert.	Lack of training,Lack of transgender patients in my practice	1						2				Strongly agree	Strongly agree	Strongly agree	Strongly agree	Somewhat knowledgeable	2-3 months of starting therapy	Polycythemia	Intramuscular	Estradiol	Yes
2022-03-11 19:04:18	2022-03-11 19:05:52	IP Address	59	94	False	2022-03-18 20:05:52	R_UXeVw5R5NYGNlIt	anonymous	EN	0.9	I consent, begin the study	Yes	Yes	MD/DO	42	Woman	White	Non-Hispanic	Academic university health system	6-10	Yes, I have since received general training about health issues impacting transgender patients.	No	1-10	No		Comfortable, but usually ask for help from an expert.
2022-03-20 15:23:47	2022-03-20 16:07:09	IP Address	100	2601	True	2022-03-20 16:07:09	R_3Nz9eFyoY7jDOuA	anonymous	EN	0.8	I consent, begin the study	Yes	Yes	NP/PA	31	Man	White	Hispanic or Latinx	Individual private practice	0-5	Yes, I have since received general training about health issues impacting transgender patients.	No	1-10	No		Not comfortable, I do not prescribe hormone therapy.	Outside scope of practice,Lack of training,Lack of transgender patients in my practice	2	1					3				Somewhat agree	Somewhat agree	Strongly agree	Somewhat agree	Not particularly knowledgeable	2-3 years of starting therapy	Polycythemia	Subcutaneous	Spironolactone	Yes
2022-03-21 12:25:47	2022-03-21 12:35:27	IP Address	100	580	True	2022-03-21 12:35:27	R_3fxCp1tqyPW3huE	anonymous	EN	1	I consent, begin the study	Yes	Yes	MD/DO	44	Woman	White	Non-Hispanic	Individual private practice	11-15	No	Yes, I received general training about health issues impacting transgender patients.	1-10	Yes	Yes	Comfortable, but usually ask for help from an expert.	Lack of training,Lack of available qualified mental health professionals	1					2					Strongly agree	Strongly agree	Strongly agree	Strongly agree	Not particularly knowledgeable	2-3 months of starting therapy	Polycythemia	Intramuscular	Leuprolide	Yes
2022-03-21 12:25:00	2022-03-21 13:20:52	IP Address	100	3352	True	2022-03-21 13:20:52	R_Azm8TvTuJm1jo0p	anonymous	EN	1	I consent, begin the study	Yes	Yes	NP/PA	53	Woman	White	Non-Hispanic	Other	>20	Yes, I have since received general training about health issues impacting transgender patients.	No	11-50	Yes	Yes	Comfortable, but usually ask for help from an expert.	Patient adherence issues			1								Neutral	Neutral	Somewhat agree	Somewhat agree	Somewhat knowledgeable	2-3 years of starting therapy	Stroke	Oral	Estradiol	No
2022-03-21 12:25:17	2022-03-21 14:55:46	IP Address	100	9028	True	2022-03-21 14:55:46	R_1BOTwEl25XlYBq7	anonymous	EN	1	I consent, begin the study	Yes	Yes	MD/DO	50	Man	Asian	Non-Hispanic	Other	16-20	Yes, I have since received general training about health issues impacting transgender patients.	No	11-50	Yes	Yes	Comfortable, but usually ask for help from an expert.	Personal or religious objections to offering gender-affirming hormone therapy,Lack of training	2							1			Somewhat disagree	Somewhat disagree	Somewhat agree	Neutral	Neutral	2-3 months of starting therapy	Polycythemia	Subcutaneous	Spironolactone	Yes
2022-03-21 15:47:16	2022-03-21 15:57:18	IP Address	100	601	True	2022-03-21 15:57:18	R_stc558eF9xxXMVb	anonymous	EN	1	I consent, begin the study	Yes	Yes	MD/DO	52	Man	White	Hispanic or Latinx	Other	11-15	Yes, I have since received general training about health issues impacting transgender patients.	No	None	Yes	Yes	Very comfortable, I prescribe them myself.	Lack of available qualified mental health professionals						1					I am already knowledgeable about gender-affirming hormone therapy	I already prescribe gender-affirming hormones to my patients	Neutral	I currently receive or have access to continuing medical education in gender-affirming hormone therapy practices.	Very knowledgeable	2-3 months of starting therapy	Polycythemia	Subcutaneous	Leuprolide	Yes
2022-03-21 15:53:30	2022-03-21 16:38:47	IP Address	100	2717	True	2022-03-21 16:38:47	R_24eoMP3kKPULaHy	anonymous	EN	1	I consent, begin the study	Yes	Yes	MD/DO	38	Woman	Prefer not to answer	Non-Hispanic	Other	11-15	Yes, I have since received detailed training about health issues impacting transgender patients, including education on prescribing gender-affirming hormone therapy.	No	11-50	Yes	No	Not comfortable, I do not prescribe hormone therapy.	Personal or religious objections to offering gender-affirming hormone therapy,Lack of available qualified mental health professionals,Patient adherence issues			3			2		1		personal and religious. If I have patients that need it I refer to other provider or specialist due to my personal and religious beliefs	I am already knowledgeable about gender-affirming hormone therapy	Strongly disagree	Strongly disagree	Strongly disagree	Very knowledgeable	2-3 years of starting therapy	Polycythemia	Transdermal	Spironolactone	No
2022-03-21 17:07:44	2022-03-21 17:12:36	IP Address	100	291	True	2022-03-21 17:12:36	R_bQPTW1388NLHZgB	anonymous	EN	0.9	I consent, begin the study	Yes	Yes	MD/DO	65	Man	White	Non-Hispanic	Individual private practice	>20	No	No	1-10	No		Not comfortable, I do not prescribe hormone therapy.	Lack of training,Lack of transgender patients in my practice	1						2				Somewhat disagree	Somewhat disagree	Strongly agree	Strongly agree	Not particularly knowledgeable	2-3 years of starting therapy	Polycythemia	Subcutaneous	Leuprolide	Yes
2022-03-15 19:20:25	2022-03-15 19:20:59	IP Address	4	34	False	2022-03-22 19:21:07	R_21034i2ybig6KrW	anonymous	EN	1	I consent, begin the study
2022-03-22 21:24:08	2022-03-22 21:40:05	IP Address	100	957	True	2022-03-22 21:40:06	R_28XSYAsiNuciKuM	anonymous	EN	0.7	I consent, begin the study	Yes	Yes	MD/DO	62	Woman	White	Non-Hispanic	Multispecialty medical group practice	>20	Yes, I have since received general training about health issues impacting transgender patients.	No	11-50	Yes	No	Not comfortable, I do not prescribe hormone therapy.	Other:,Personal or religious objections to offering gender-affirming hormone therapy,Concerns about liability				3				2	1	Sterilizing and maiming young girls is unethical and immoral.	Neutral	Strongly disagree	Neutral	Strongly agree	Very knowledgeable	2-3 years of starting therapy	Polycythemia	Intramuscular	Finasteride	Yes
2022-03-22 22:19:29	2022-03-22 22:24:36	IP Address	100	306	True	2022-03-22 22:24:37	R_Zw8FEjCim4SeIEx	anonymous	EN	0.8	I consent, begin the study	Yes	Yes	MD/DO	47	Man	Asian	Non-Hispanic	Other	16-20	No	No	1-10	No		Comfortable, but usually ask for help from an expert.	Lack of training,Lack of available qualified mental health professionals,Concerns about insurance reimbursement	1				3	2					Strongly agree	Somewhat agree	Strongly agree	Strongly agree	Not particularly knowledgeable	2-3 months of starting therapy	Polycythemia	Intramuscular	Leuprolide	Yes
2022-03-16 05:26:57	2022-03-16 05:27:40	IP Address	30	43	False	2022-03-23 05:27:42	R_b7WzROC8LxoII49	anonymous	EN	1	I consent, begin the study	Yes	Yes	MD/DO	47	Woman	Asian	Non-Hispanic
2022-03-23 09:00:03	2022-03-23 09:05:20	IP Address	100	316	True	2022-03-23 09:05:20	R_2PcKGzPoLZeKHdU	anonymous	EN	0.9	I consent, begin the study	Yes	Yes	NP/PA	29	Woman	White	Non-Hispanic	Individual private practice	6-10	No	No	1-10	No		Not comfortable, I do not prescribe hormone therapy.	Lack of training,Lack of transgender patients in my practice,Lack of available qualified mental health professionals	1					3	2				Strongly agree	Neutral	Somewhat agree	Strongly agree	Not particularly knowledgeable	2-3 months of starting therapy	Osteopenia/osteoporosis	Intramuscular	Estradiol	Yes
2022-03-23 12:48:58	2022-03-23 12:54:35	IP Address	100	336	True	2022-03-23 12:54:35	R_21iyUiVmBMFqoED	anonymous	EN	0.9	I consent, begin the study	Yes	Yes	MD/DO	43	Woman	White	Non-Hispanic	Individual private practice	11-15	Yes, I have since received general training about health issues impacting transgender patients.	Yes, I received general training about health issues impacting transgender patients.	1-10	No		Not comfortable, I do not prescribe hormone therapy.	Lack of training,Lack of available qualified mental health professionals,Lack of transgender patients in my practice	1					2	3				Somewhat agree	Somewhat agree	Strongly agree	Strongly agree	Neutral	2-3 months of starting therapy	Polycythemia	Intramuscular	Spironolactone	Yes
2022-03-21 12:31:05	2022-03-21 12:35:14	IP Address	81	249	False	2022-03-28 12:35:16	R_2eb71HEzsbAMuR1	anonymous	EN	1	I consent, begin the study	Yes	Yes	MD/DO	49	Prefer not to answer	Prefer not to answer	Prefer not to answer	Other	11-15	Yes, I have since received detailed training about health issues impacting transgender patients, including education on prescribing gender-affirming hormone therapy.	Yes, I received general training about health issues impacting transgender patients.	11-50	Yes	Yes	Very comfortable, I prescribe them myself.	Concerns about liability,Lack of available qualified mental health professionals,Lack of training	3			1		2					Neutral	Neutral	Neutral	Neutral	Neutral
2022-03-21 13:08:12	2022-03-21 13:09:01	IP Address	11	49	False	2022-03-28 13:09:02	R_RQT44ic9ZJyMIBb	anonymous	EN	1	I consent, begin the study	Yes	Yes
2022-03-29 20:54:03	2022-03-29 21:01:12	IP Address	100	429	True	2022-03-29 21:01:12	R_1erwb32U9kMfsQg	anonymous	EN	0.9	I consent, begin the study	Yes	Yes	MD/DO	74	Man	White	Non-Hispanic	Individual private practice	>20	Yes, I have since received detailed training about health issues impacting transgender patients, including education on prescribing gender-affirming hormone therapy.	No	None	No		Comfortable, but I have not yet prescribed.	Lack of training,Lack of available qualified mental health professionals,Concerns about insurance reimbursement	1				3	2					Strongly agree	Neutral	Strongly agree	Strongly agree	Somewhat knowledgeable	2-3 months of starting therapy	Polycythemia	Subcutaneous	Estradiol	No
2022-03-29 22:12:07	2022-03-29 22:17:01	IP Address	100	294	True	2022-03-29 22:17:02	R_1oGY8J1T1twqZ7f	anonymous	EN	1	I consent, begin the study	Yes	Yes	MD/DO	50	Woman	Black or African American	Non-Hispanic	Multispecialty medical group practice	16-20	Yes, I have since received general training about health issues impacting transgender patients.	No	1-10	No		Not comfortable, I do not prescribe hormone therapy.	Lack of training,Outside scope of practice,Concerns about insurance reimbursement	1	2			3						Neutral	Neutral	Somewhat agree	Somewhat agree	Not particularly knowledgeable	2-3 months of starting therapy	Polycythemia	Intramuscular	Spironolactone	Yes
2022-03-30 00:44:30	2022-03-30 00:58:14	IP Address	100	824	True	2022-03-30 00:58:15	R_umHTlkKGIfWYjGp	anonymous	EN	0.9	I consent, begin the study	Yes	Yes	MD/DO	49	Man	Asian	Non-Hispanic	Multispecialty medical group practice	16-20	No	Yes, I received detailed training about health issues impacting transgender patients, including education on prescribing gender-affirming hormone therapy.	1-10	Yes	Yes	Very comfortable, I prescribe them myself.	Lack of available qualified mental health professionals,Concerns about insurance reimbursement					2	1					I am already knowledgeable about gender-affirming hormone therapy	I already prescribe gender-affirming hormones to my patients	I received formal training in hormone therapy practices during residency or fellowship	I currently receive or have access to continuing medical education in gender-affirming hormone therapy practices.	Somewhat knowledgeable	2-3 years of starting therapy	Polycythemia	Intramuscular	Estradiol	Yes
2022-03-30 06:57:16	2022-03-30 07:02:19	IP Address	100	303	True	2022-03-30 07:02:20	R_bKOMBmeOwDKTvMd	anonymous	EN	0.9	I consent, begin the study	Yes	Yes	MD/DO	38	Woman	Asian	Non-Hispanic	Academic university health system	6-10	Yes, I have since received general training about health issues impacting transgender patients.	No	None	No		Not comfortable, I do not prescribe hormone therapy.	Lack of training,Outside scope of practice,Lack of available qualified mental health professionals	1	2				3					Neutral	Somewhat disagree	Neutral	Somewhat agree	Not particularly knowledgeable	2-3 years of starting therapy	Polycythemia	Intramuscular	Estradiol	Yes
2022-03-30 09:43:21	2022-03-30 10:09:32	IP Address	100	1570	True	2022-03-30 10:09:32	R_3sobyMvAKXgTNQF	anonymous	EN	0.8	I consent, begin the study	Yes	Yes	MD/DO	65	Man	Asian	Non-Hispanic	Multispecialty medical group practice	>20	Yes, I have since received general training about health issues impacting transgender patients.	No	1-10	No		Not comfortable, I do not prescribe hormone therapy.	Lack of training,Outside scope of practice,Lack of transgender patients in my practice	1	2					3				Somewhat agree	Strongly disagree	Somewhat agree	I currently receive or have access to continuing medical education in gender-affirming hormone therapy practices.	Somewhat knowledgeable	2-3 years of starting therapy	Polycythemia	Subcutaneous	Leuprolide	Yes
2022-03-30 12:14:54	2022-03-30 12:15:48	IP Address	100	53	True	2022-03-30 12:15:48	R_2aRGetGSK6WE7DS	anonymous	EN	0.9	I consent, begin the study	Yes	No
2022-03-30 15:20:51	2022-03-30 15:21:10	IP Address	100	18	True	2022-03-30 15:21:10	R_3xcUiIEawRGR3Fv	anonymous	EN	1	I consent, begin the study	Yes	No
2022-03-31 17:07:21	2022-03-31 17:12:58	IP Address	100	336	True	2022-03-31 17:12:59	R_2EbeWi2vIELiaSz	anonymous	EN	1	I consent, begin the study	Yes	Yes	MD/DO	70	Man	White	Non-Hispanic	Individual private practice	>20	No	No	1-10	Yes	No	Not comfortable, I do not prescribe hormone therapy.	Lack of training	1										Somewhat agree	Somewhat disagree	Somewhat agree	Somewhat agree	Somewhat knowledgeable	2-3 years of starting therapy	Osteopenia/osteoporosis	Subcutaneous	Estradiol	Yes
2022-04-01 12:42:19	2022-04-01 12:47:46	IP Address	100	327	True	2022-04-01 12:47:46	R_3pBRRFSjb98ge4x	anonymous	EN	1	I consent, begin the study	Yes	Yes	MD/DO	53	Man	White	Non-Hispanic	Individual private practice	>20	No	No	1-10	No		Not comfortable, I do not prescribe hormone therapy.	Concerns about liability,Lack of training,Lack of available qualified mental health professionals	2			1		3					Somewhat agree	Strongly disagree	Somewhat agree	Strongly agree	Not particularly knowledgeable	2-3 years of starting therapy	Polycythemia	Intramuscular	Estradiol	No
2022-04-01 20:09:26	2022-04-01 20:14:19	IP Address	100	293	True	2022-04-01 20:14:19	R_10CwU6H60qTUyil	anonymous	EN	0.9	I consent, begin the study	Yes	Yes	MD/DO	38	Man	Asian	Non-Hispanic	Individual private practice	6-10	Yes, I have since received general training about health issues impacting transgender patients.	Yes, I received general training about health issues impacting transgender patients.	1-10	No		Comfortable, but I have not yet prescribed.	Lack of training,Concerns about insurance reimbursement	1				2						Somewhat agree	Neutral	Strongly agree	Somewhat agree	Somewhat knowledgeable	2-3 months of starting therapy	Polycythemia	Subcutaneous	Spironolactone	Yes
2022-04-02 16:07:29	2022-04-02 16:18:08	IP Address	100	639	True	2022-04-02 16:18:09	R_2rwFgRTDcKnpg8a	anonymous	EN	0.9	I consent, begin the study	Yes	Yes	MD/DO	55	Woman	Asian	Non-Hispanic	Other	>20	Yes, I have since received general training about health issues impacting transgender patients.	No	None	No		Not comfortable, I do not prescribe hormone therapy.	Outside scope of practice,Lack of training,Lack of available qualified mental health professionals	2	1				3					Neutral	Strongly disagree	Strongly agree	Strongly agree	Not particularly knowledgeable	2-3 years of starting therapy	Polycythemia	Transdermal	Spironolactone	Yes
2022-04-03 13:32:39	2022-04-03 13:38:23	IP Address	100	343	True	2022-04-03 13:38:24	R_338XHmxSLXOTjay	anonymous	EN	0.9	I consent, begin the study	Yes	Yes	NP/PA	64	Woman	White	Non-Hispanic	Individual private practice	>20	Yes, I have since received general training about health issues impacting transgender patients.	No	1-10	No		Not comfortable, I do not prescribe hormone therapy.	Lack of training,Outside scope of practice,Lack of available qualified mental health professionals	1	2				3					Neutral	Somewhat disagree	Somewhat agree	Neutral	Not particularly knowledgeable	2-3 months of starting therapy	Stroke	Intramuscular	Leuprolide	No
2022-04-04 18:00:08	2022-04-04 18:00:20	IP Address	100	12	True	2022-04-04 18:00:20	R_3sAHaTSiU4QOceo	anonymous	EN	0.9	I consent, begin the study	No
2022-04-04 18:31:36	2022-04-04 18:36:43	IP Address	100	307	True	2022-04-04 18:36:43	R_3mb4azl8jJy7GC0	anonymous	EN	0.9	I consent, begin the study	Yes	Yes	MD/DO	40	Woman	White	Non-Hispanic	Federally qualified health center	11-15	Yes, I have since received general training about health issues impacting transgender patients.	No	1-10	Yes	Yes	Very comfortable, I prescribe them myself.	Lack of transgender patients in my practice,Lack of training	2						1				Somewhat agree	Strongly agree	Strongly agree	Somewhat agree	Somewhat knowledgeable	2-3 years of starting therapy	Polycythemia	Intramuscular	Spironolactone	Yes
2022-04-05 07:10:46	2022-04-05 07:19:44	IP Address	100	538	True	2022-04-05 07:19:44	R_10MbHG4Alr9Ob2a	anonymous	EN	0.9	I consent, begin the study	Yes	Yes	NP/PA	36	Woman	White	Non-Hispanic	Federally qualified health center	6-10	Yes, I have since received detailed training about health issues impacting transgender patients, including education on prescribing gender-affirming hormone therapy.	Yes, I received general training about health issues impacting transgender patients.	1-10	Yes	Yes	Very comfortable, I prescribe them myself.	Other:									1	Time Restraints during visits	I am already knowledgeable about gender-affirming hormone therapy	I already prescribe gender-affirming hormones to my patients	Strongly agree	Strongly agree	Somewhat knowledgeable	2-3 years of starting therapy	Polycythemia	Subcutaneous	Spironolactone	Yes
2022-04-04 16:19:34	2022-04-04 16:24:52	IP Address	30	317	False	2022-04-11 16:55:21	R_WeWahCS5oaCCu6l	anonymous	EN	0.8	I consent, begin the study	Yes	Yes	MD/DO	38	Woman	White	Non-Hispanic
2022-04-04 16:23:25	2022-04-04 16:26:55	IP Address	81	210	False	2022-04-11 17:32:29	R_2Bt8ekKHHL9izmg	anonymous	EN	0.9	I consent, begin the study	Yes	Yes	MD/DO	36	Woman	Asian	Non-Hispanic	Other	6-10	Yes, I have since received detailed training about health issues impacting transgender patients, including education on prescribing gender-affirming hormone therapy.	No	11-50	Yes	Yes	Very comfortable, I prescribe them myself.	Lack of training,Lack of available qualified mental health professionals	1					2					Strongly agree	Strongly agree	Strongly agree	Strongly agree	Somewhat knowledgeable
2022-04-11 17:35:09	2022-04-11 17:39:04	IP Address	100	235	True	2022-04-11 17:39:05	R_ebnGSkVVFfpSoTf	anonymous	EN	0.9	I consent, begin the study	Yes	Yes	MD/DO	40	Woman	White	Non-Hispanic	Federally qualified health center	6-10	Yes, I have since received general training about health issues impacting transgender patients.	No	None	Yes	No	Not comfortable, I do not prescribe hormone therapy.	Lack of transgender patients in my practice,Lack of available qualified mental health professionals,Lack of training	3					2	1				Neutral	Neutral	Strongly agree	Strongly agree	Not particularly knowledgeable	2-3 months of starting therapy	Polycythemia	Subcutaneous	Finasteride	Yes
2022-04-11 17:35:55	2022-04-11 18:21:49	IP Address	100	2753	True	2022-04-11 18:21:49	R_25u9DO2mwaAwLij	anonymous	EN	0.8	I consent, begin the study	Yes	Yes	MD/DO	48	Man	White	Hispanic or Latinx	Federally qualified health center	16-20	Yes, I have since received general training about health issues impacting transgender patients.	Yes, I received general training about health issues impacting transgender patients.	1-10	No		Not comfortable, I do not prescribe hormone therapy.	Lack of transgender patients in my practice,Lack of training,Personal or religious objections to offering gender-affirming hormone therapy	2						1	3			Neutral	Neutral	Somewhat agree	Somewhat agree	Neutral	2-3 years of starting therapy	Prolactinoma	Oral	Leuprolide	Yes
2022-04-11 19:24:05	2022-04-11 19:33:29	IP Address	100	564	True	2022-04-11 19:33:30	R_2UXYvIix3F821ZQ	anonymous	EN	0.8	I consent, begin the study	Yes	Yes	MD/DO	60	Woman	White	Hispanic or Latinx	Federally qualified health center	>20	Yes, I have since received detailed training about health issues impacting transgender patients, including education on prescribing gender-affirming hormone therapy.	No	11-50	Yes	Yes	Very comfortable, I prescribe them myself.	Concerns about insurance reimbursement,Lack of available qualified mental health professionals					1	2					Strongly agree	Strongly agree	Strongly agree	Strongly agree	Somewhat knowledgeable	2-3 years of starting therapy	Polycythemia	Subcutaneous	Leuprolide	No
2022-04-12 09:12:49	2022-04-12 09:20:10	IP Address	100	441	True	2022-04-12 09:20:10	R_Pvt9cJxU3kmqSo9	anonymous	EN	0.9	I consent, begin the study	Yes	Yes	NP/PA	36	Woman	Mixed	Non-Hispanic	Federally qualified health center	0-5	Yes, I have since received detailed training about health issues impacting transgender patients, including education on prescribing gender-affirming hormone therapy.	Yes, I received general training about health issues impacting transgender patients.	1-10	Yes	No	Not comfortable, I do not prescribe hormone therapy.	Lack of transgender patients in my practice,Lack of training,Lack of available qualified mental health professionals	2					3	1				Neutral	Neutral	Strongly agree	Strongly agree	Not particularly knowledgeable	2-3 months of starting therapy	Polycythemia	Intramuscular	Estradiol	Yes
2022-04-12 11:20:25	2022-04-12 11:33:15	IP Address	100	770	True	2022-04-12 11:33:15	R_s5W1Qg23l1q2X5L	anonymous	EN	0.9	I consent, begin the study	Yes	Yes	NP/PA	39	Woman	Black or African American	Non-Hispanic	Federally qualified health center	6-10	Yes, I have since received general training about health issues impacting transgender patients.	Yes, I received general training about health issues impacting transgender patients.	1-10	No		Not comfortable, I do not prescribe hormone therapy.	Lack of training,Lack of available qualified mental health professionals,Outside scope of practice	1	3				2					Somewhat agree	Neutral	Strongly agree	Strongly agree	Somewhat knowledgeable	2-3 months of starting therapy	Stroke	Intramuscular	Estradiol	Yes
2022-04-12 14:28:10	2022-04-12 14:34:32	IP Address	100	382	True	2022-04-12 14:34:33	R_1hF54sCF1rM32s2	anonymous	EN	0.9	I consent, begin the study	Yes	Yes	MD/DO	40	Woman	White	Non-Hispanic	Federally qualified health center	6-10	Yes, I have since received general training about health issues impacting transgender patients.	Yes, I received general training about health issues impacting transgender patients.	1-10	No		Comfortable, but usually ask for help from an expert.	Lack of transgender patients in my practice,Lack of training,Outside scope of practice	2	3					1				Somewhat agree	Neutral	Strongly agree	Strongly agree	Somewhat knowledgeable	2-3 years of starting therapy	Osteopenia/osteoporosis	Transdermal	Estradiol	Yes
2022-04-13 10:53:31	2022-04-13 10:53:42	IP Address	100	11	True	2022-04-13 10:53:42	R_1JR9II0ZLYVFLyH	anonymous	EN	1	I consent, begin the study	No
2022-04-13 12:00:16	2022-04-13 13:09:50	IP Address	100	4173	True	2022-04-13 13:09:50	R_2tVXbPy6XA8c1pf	anonymous	EN	0.8	I consent, begin the study	Yes	Yes	MD/DO	31	Woman	White	Non-Hispanic	Federally qualified health center	0-5	No	Yes, I received general training about health issues impacting transgender patients.	1-10	No		Not comfortable, I do not prescribe hormone therapy.	Other:,Lack of training,Lack of available qualified mental health professionals	2					3			1	Unsure of studies showing long term benefits	Somewhat disagree	Strongly disagree	Neutral	Neutral	Not particularly knowledgeable	2-3 months of starting therapy	Polycythemia	Subcutaneous	Leuprolide	Yes
2022-04-06 18:08:29	2022-04-06 18:13:13	IP Address	81	283	False	2022-04-13 18:13:13	R_XukzSqFidGx53zj	anonymous	EN	0.9	I consent, begin the study	Yes	Yes	MD/DO	31	Man	White	Non-Hispanic	Other	0-5	Yes, I have since received general training about health issues impacting transgender patients.	No	1-10	No		Not comfortable, I do not prescribe hormone therapy.	Personal or religious objections to offering gender-affirming hormone therapy								1			Neutral	Strongly disagree	Neutral	Neutral	Neutral
2022-04-21 14:28:07	2022-04-21 14:32:02	IP Address	100	235	True	2022-04-21 14:32:03	R_3GoEoFZCbE8aXtE	anonymous	EN	0.9	I consent, begin the study	Yes	Yes	MD/DO	49	Woman	Mixed	Non-Hispanic	Federally qualified health center	>20	Yes, I have since received general training about health issues impacting transgender patients.	No	1-10	No		Not comfortable, I do not prescribe hormone therapy.	Lack of training,Outside scope of practice,Concerns about insurance reimbursement	1	2			3						Somewhat agree	Somewhat disagree	Somewhat agree	Somewhat agree	Not particularly knowledgeable	2-3 months of starting therapy	Polycythemia	Subcutaneous	Leuprolide	Yes
2022-05-21 18:10:09	2022-05-21 18:31:12	IP Address	100	1263	True	2022-05-21 18:31:13	R_27eqhn7Hvjf98Rg	anonymous	EN	0.9	I consent, begin the study	Yes	Yes	NP/PA	27	Woman	White	Non-Hispanic	Individual private practice	0-5	Yes, I have since received general training about health issues impacting transgender patients.	Yes, I received general training about health issues impacting transgender patients.	1-10	Yes	Yes	Comfortable, but usually ask for help from an expert.	Patient adherence issues,Lack of transgender patients in my practice,Personal or religious objections to offering gender-affirming hormone therapy			1				2	3			Strongly agree	Neutral	Strongly agree	Strongly agree	Somewhat knowledgeable	2-3 months of starting therapy	Prolactinoma	Intramuscular	Spironolactone	Yes
2022-05-29 18:29:20	2022-05-29 19:08:05	IP Address	100	2325	True	2022-05-29 19:08:06	R_1ery7OH2qXvK1ES	anonymous	EN	0.9	I consent, begin the study	Yes	Yes	NP/PA	36	Woman	White	Non-Hispanic	Individual private practice	6-10	Yes, I have since received general training about health issues impacting transgender patients.	Yes, I received general training about health issues impacting transgender patients.	1-10	Yes	Yes	Comfortable, but usually ask for help from an expert.	Personal or religious objections to offering gender-affirming hormone therapy,Patient adherence issues,Concerns about insurance reimbursement			2		3			1			Strongly agree	Somewhat agree	Somewhat agree	Somewhat agree	Somewhat knowledgeable	2-3 months of starting therapy	Prolactinoma	Intramuscular	Estradiol	Yes
2022-06-01 16:49:52	2022-06-01 17:07:04	IP Address	100	1031	True	2022-06-01 17:07:04	R_Y0jOGqw2thfyOA1	anonymous	EN	0.9	I consent, begin the study	Yes	Yes	NP/PA	42	Woman	White	Non-Hispanic	Individual private practice	11-15	Yes, I have since received general training about health issues impacting transgender patients.	Yes, I received detailed training about health issues impacting transgender patients, including education on prescribing gender-affirming hormone therapy.	11-50	Yes	Yes	Very comfortable, I prescribe them myself.	Lack of training,Patient adherence issues,Concerns about insurance reimbursement	1		2		3						Strongly agree	Strongly agree	Strongly agree	Strongly agree	Very knowledgeable	2-3 months of starting therapy	Prolactinoma	Intramuscular	Leuprolide	Yes
2022-06-02 17:08:41	2022-06-02 17:32:32	IP Address	100	1431	True	2022-06-02 17:32:33	R_2uqvJ9LsJk1aHK8	anonymous	EN	0.9	I consent, begin the study	Yes	Yes	NP/PA	38	Woman	White	Non-Hispanic	Individual private practice	6-10	No	No	1-10	Yes	Yes	Comfortable, but usually ask for help from an expert.	Lack of training,Patient adherence issues,Concerns about liability	1		2	3							Strongly agree	Strongly agree	Neutral	Neutral	Neutral	2-3 months of starting therapy	Polycythemia	Subcutaneous	Estradiol	Yes
2022-06-03 20:30:17	2022-06-03 20:46:30	IP Address	100	972	True	2022-06-03 20:46:31	R_3pg7tyEZggxpG6y	anonymous	EN	0.9	I consent, begin the study	Yes	Yes	MD/DO	35	Woman	White	Non-Hispanic	Individual private practice	0-5	Yes, I have since received general training about health issues impacting transgender patients.	Yes, I received general training about health issues impacting transgender patients.	11-50	Yes	Yes	Comfortable, but usually ask for help from an expert.	Patient adherence issues,Lack of training,Lack of transgender patients in my practice	2		1				3				Strongly agree	Strongly agree	Strongly agree	Strongly agree	Somewhat knowledgeable	2-3 months of starting therapy	Prolactinoma	Intramuscular	Leuprolide	Yes
2022-06-03 22:31:35	2022-06-03 22:48:18	IP Address	100	1002	True	2022-06-03 22:48:19	R_psjTfzMl9OH7yNz	anonymous	EN	0.9	I consent, begin the study	Yes	Yes	NP/PA	39	Woman	White	Non-Hispanic	Individual private practice	6-10	No	Yes, I received general training about health issues impacting transgender patients.	1-10	Yes	Yes	Comfortable, but usually ask for help from an expert.	Patient adherence issues,Personal or religious objections to offering gender-affirming hormone therapy,Lack of training	3		1					2			Strongly agree	Neutral	Neutral	Neutral	Neutral	2-3 months of starting therapy	Prolactinoma	Intramuscular	Leuprolide	Yes
2022-06-04 06:59:16	2022-06-04 07:20:03	IP Address	100	1246	True	2022-06-04 07:20:04	R_2Xca8306RCNlopI	anonymous	EN	0.9	I consent, begin the study	Yes	Yes	NP/PA	35	Woman	White	Non-Hispanic	Managed Care Organization	0-5	No	No	1-10	Yes	Yes	Comfortable, but usually ask for help from an expert.	Lack of training,Concerns about liability,Patient adherence issues	1		3	2							Strongly agree	Strongly agree	Strongly agree	Strongly agree	Neutral	2-3 weeks of starting therapy	Prolactinoma	Intramuscular	Estradiol	Yes
2022-06-04 20:41:33	2022-06-04 21:03:31	IP Address	100	1318	True	2022-06-04 21:03:32	R_2y7ONVilUWpQjb1	anonymous	EN	1	I consent, begin the study	Yes	Yes	NP/PA	38	Woman	Mixed	Non-Hispanic	Individual private practice	6-10	Not sure	Not Sure	1-10	Yes	No	Comfortable, but usually ask for help from an expert.	Lack of training,Concerns about liability,Patient adherence issues	1		3	2							Strongly agree	Strongly agree	Strongly agree	Strongly agree	Neutral	2-3 months of starting therapy	Polycythemia	Intramuscular	Spironolactone	Yes
2022-06-05 06:19:11	2022-06-05 06:33:47	IP Address	100	876	True	2022-06-05 06:33:48	R_3jdjse5j54PYAUk	anonymous	EN	0.9	I consent, begin the study	Yes	Yes	NP/PA	41	Woman	Black or African American	Non-Hispanic	Managed Care Organization	11-15	No	Yes, I received general training about health issues impacting transgender patients.	11-50	Yes	No	Comfortable, but I have not yet prescribed.	Lack of training,Patient adherence issues,Personal or religious objections to offering gender-affirming hormone therapy	1		2					3			Strongly agree	Strongly agree	Strongly agree	Strongly agree	Somewhat knowledgeable	2-3 months of starting therapy	Prolactinoma	Intramuscular	Leuprolide	Yes
2022-06-05 09:22:47	2022-06-05 09:38:27	IP Address	100	940	True	2022-06-05 09:38:28	R_3KVFQOwj9DxaS8y	anonymous	EN	0.9	I consent, begin the study	Yes	Yes	MD/DO	40	Woman	White	Non-Hispanic	Managed Care Organization	11-15	Yes, I have since received detailed training about health issues impacting transgender patients, including education on prescribing gender-affirming hormone therapy.	Yes, I received detailed training about health issues impacting transgender patients, including education on prescribing gender-affirming hormone therapy.	11-50	Yes	Yes	Comfortable, but usually ask for help from an expert.	Patient adherence issues,Concerns about liability,Personal or religious objections to offering gender-affirming hormone therapy			1	2				3			I am already knowledgeable about gender-affirming hormone therapy	I already prescribe gender-affirming hormones to my patients	I received formal training in hormone therapy practices during residency or fellowship	I currently receive or have access to continuing medical education in gender-affirming hormone therapy practices.	Somewhat knowledgeable	2-3 months of starting therapy	Prolactinoma	Intramuscular	Leuprolide	Yes
2022-06-05 20:56:17	2022-06-05 21:40:36	IP Address	100	2659	True	2022-06-05 21:40:37	R_2EAATfsnetDhSxW	anonymous	EN		I consent, begin the study	Yes	Yes	MD/DO	44	Man	White	Non-Hispanic	Multispecialty medical group practice	11-15	Yes, I have since received general training about health issues impacting transgender patients.	Yes, I received general training about health issues impacting transgender patients.	11-50	Yes	Yes	Very comfortable, I prescribe them myself.	Patient adherence issues,Concerns about liability,Personal or religious objections to offering gender-affirming hormone therapy			1	2				3			Neutral	Neutral	Neutral	Neutral	Neutral	2-3 months of starting therapy	Prolactinoma	Intramuscular	Leuprolide	Yes
2022-06-05 22:41:13	2022-06-05 23:03:00	IP Address	100	1306	True	2022-06-05 23:03:01	R_9sEVLgKSu5Y4O53	anonymous	EN	1	I consent, begin the study	Yes	Yes	NP/PA	37	Woman	White	Non-Hispanic	Individual private practice	0-5	Not sure	Yes, I received general training about health issues impacting transgender patients.	1-10	Yes	Yes	Comfortable, but usually ask for help from an expert.	Concerns about liability,Lack of training,Patient adherence issues	2		3	1							Strongly agree	Strongly agree	Strongly agree	Strongly agree	Neutral	2-3 months of starting therapy	Prolactinoma	Intramuscular	Estradiol	Yes
2022-06-06 17:35:15	2022-06-06 17:55:34	IP Address	100	1218	True	2022-06-06 17:55:34	R_2bUBc1UAqmaYBQM	anonymous	EN	0.9	I consent, begin the study	Yes	Yes	MD/DO	42	Woman	White	Non-Hispanic	Individual private practice	6-10	Yes, I have since received detailed training about health issues impacting transgender patients, including education on prescribing gender-affirming hormone therapy.	Yes, I received detailed training about health issues impacting transgender patients, including education on prescribing gender-affirming hormone therapy.	11-50	Yes	Yes	Very comfortable, I prescribe them myself.	Concerns about insurance reimbursement,Patient adherence issues,Concerns about liability			2	3	1						Neutral	Neutral	Neutral	Neutral	Neutral	2-3 months of starting therapy	Prolactinoma	Intramuscular	Leuprolide	Yes
2022-06-06 20:09:04	2022-06-06 20:30:12	IP Address	100	1268	True	2022-06-06 20:30:12	R_3IXIrYvg1hqXheY	anonymous	EN	0.9	I consent, begin the study	Yes	Yes	MD/DO	41	Woman	White	Hispanic or Latinx	Individual private practice	6-10	Yes, I have since received general training about health issues impacting transgender patients.	Yes, I received general training about health issues impacting transgender patients.	1-10	Yes	Yes	Comfortable, but usually ask for help from an expert.	Lack of transgender patients in my practice,Patient adherence issues,Concerns about liability			2	3			1				Strongly agree	Strongly agree	Strongly agree	Strongly agree	Somewhat knowledgeable	2-3 months of starting therapy	Prolactinoma	Intramuscular	Estradiol	Yes
2022-06-07 06:14:56	2022-06-07 06:33:21	IP Address	100	1105	True	2022-06-07 06:33:22	R_1owqfp3BrAcKWLM	anonymous	EN	1	I consent, begin the study	Yes	Yes	NP/PA	36	Woman	White	Non-Hispanic	Individual private practice	0-5	Not sure	Not Sure	1-10	No		Comfortable, but usually ask for help from an expert.	Lack of training,Concerns about liability,Concerns about insurance reimbursement	1			2	3						Strongly agree	Strongly agree	Strongly agree	Strongly agree	Not particularly knowledgeable	2-3 months of starting therapy	Prolactinoma	Intramuscular	Leuprolide	Yes
2022-06-07 07:58:28	2022-06-07 08:15:05	IP Address	100	996	True	2022-06-07 08:15:06	R_vDkHF8xt6ivk8X7	anonymous	EN	0.9	I consent, begin the study	Yes	Yes	MD/DO	48	Man	White	Non-Hispanic	Managed Care Organization	11-15	Yes, I have since received detailed training about health issues impacting transgender patients, including education on prescribing gender-affirming hormone therapy.	Yes, I received general training about health issues impacting transgender patients.	11-50	Yes	Yes	Very comfortable, I prescribe them myself.	Patient adherence issues,Concerns about liability,Outside scope of practice		3	1	2							I am already knowledgeable about gender-affirming hormone therapy	Neutral	I received formal training in hormone therapy practices during residency or fellowship	Neutral	Somewhat knowledgeable	2-3 months of starting therapy	Prolactinoma	Intramuscular	Estradiol	Yes
2022-06-07 10:55:20	2022-06-07 11:11:45	IP Address	100	984	True	2022-06-07 11:11:45	R_9MIgo91eSWOUXNn	anonymous	EN	1	I consent, begin the study	Yes	Yes	NP/PA	44	Man	White	Non-Hispanic	Individual private practice	0-5	Yes, I have since received general training about health issues impacting transgender patients.	Not Sure	1-10	Yes	No	Comfortable, but I have not yet prescribed.	Concerns about liability,Lack of training,Outside scope of practice	2	3		1							Strongly agree	Strongly agree	Strongly agree	Strongly agree	Somewhat knowledgeable	2-3 months of starting therapy	Prolactinoma	Intramuscular	Estradiol	Yes
2022-06-07 19:32:38	2022-06-07 19:53:03	IP Address	100	1224	True	2022-06-07 19:53:03	R_2QiG30KeMz0W0ks	anonymous	EN		I consent, begin the study	Yes	Yes	NP/PA	33	Woman	White	Hispanic or Latinx	Individual private practice	0-5	Not sure	Not Sure	1-10	Yes	No	Comfortable, but usually ask for help from an expert.	Lack of training,Concerns about liability,Patient adherence issues	1		3	2							Strongly agree	Strongly agree	Strongly agree	Strongly agree	Neutral	2-3 months of starting therapy	Prolactinoma	Intramuscular	Leuprolide	Yes
2022-06-08 18:50:21	2022-06-08 19:20:35	IP Address	100	1814	True	2022-06-08 19:20:36	R_3sBtxhR2r34jKLu	anonymous	EN	1	I consent, begin the study	Yes	Yes	NP/PA	40	Woman	Black or African American	Non-Hispanic	Individual private practice	6-10	Not sure	Not Sure	11-50	No		Comfortable, but usually ask for help from an expert.	Lack of training,Outside scope of practice,Concerns about liability	1	2		3							Strongly agree	Strongly agree	Strongly agree	Strongly agree	Neutral	2-3 months of starting therapy	Prolactinoma	Intramuscular	Estradiol
2022-06-08 23:53:13	2022-06-09 00:11:31	IP Address	100	1097	True	2022-06-09 00:11:31	R_vJmYMG1mF0soEeZ	anonymous	EN	0.9	I consent, begin the study	Yes	Yes	MD/DO	43	Man	White	Non-Hispanic	Individual private practice	6-10	Yes, I have since received general training about health issues impacting transgender patients.	Yes, I received general training about health issues impacting transgender patients.	11-50	Yes	Yes	Very comfortable, I prescribe them myself.	Concerns about liability,Patient adherence issues,Concerns about insurance reimbursement			2	1	3						Strongly agree	Strongly agree	Strongly agree	Strongly agree	Somewhat knowledgeable	2-3 months of starting therapy	Prolactinoma	Intramuscular	Estradiol
2022-06-09 17:57:49	2022-06-09 18:09:02	IP Address	100	672	True	2022-06-09 18:09:02	R_3RmGVU1y5k3GevU	anonymous	EN	1	I consent, begin the study	Yes	Yes	NP/PA	41	Woman	White	Non-Hispanic	Individual private practice	6-10	Not sure	Yes, I received general training about health issues impacting transgender patients.	1-10	Yes	Yes	Comfortable, but usually ask for help from an expert.	Lack of training,Patient adherence issues,Concerns about insurance reimbursement	1		2		3						Strongly agree	Strongly agree	Strongly agree	Strongly agree	Somewhat knowledgeable	2-3 months of starting therapy	Prolactinoma	Intramuscular	Leuprolide
2022-06-10 02:59:20	2022-06-10 03:31:54	IP Address	100	1953	True	2022-06-10 03:31:54	R_3GE6YhfBMzrtptn	anonymous	EN	1	I consent, begin the study	Yes	Yes	NP/PA	38	Woman	White	Non-Hispanic	Managed Care Organization	0-5	Not sure	Not Sure	1-10	Yes	Yes	Comfortable, but usually ask for help from an expert.	Lack of training,Concerns about liability,Patient adherence issues	1		3	2							Strongly agree	Strongly agree	Strongly agree	Strongly agree	Neutral	2-3 years of starting therapy	Prolactinoma	Intramuscular	Estradiol
2022-06-10 20:52:07	2022-06-10 21:02:17	IP Address	100	609	True	2022-06-10 21:02:17	R_dpaEWh4oAjDKgUh	anonymous	EN	0.9	I consent, begin the study	Yes	Yes	NP/PA	48	Man	White	Non-Hispanic	Individual private practice	6-10	Yes, I have since received general training about health issues impacting transgender patients.	Yes, I received general training about health issues impacting transgender patients.	11-50	Yes	Yes	Comfortable, but usually ask for help from an expert.	Patient adherence issues,Concerns about liability,Concerns about insurance reimbursement			1	2	3						Neutral	Neutral	Neutral	Neutral	Somewhat knowledgeable	2-3 months of starting therapy	Prolactinoma	Intramuscular	Leuprolide
2022-06-11 06:11:26	2022-06-11 06:30:04	IP Address	100	1118	True	2022-06-11 06:30:05	R_24vKBCqOR4DXDq0	anonymous	EN	1	I consent, begin the study	Yes	Yes	NP/PA	40	Woman	White	Non-Hispanic	Multispecialty medical group practice	0-5	Not sure	Not Sure	1-10	Yes	No	Comfortable, but usually ask for help from an expert.	Concerns about liability,Patient adherence issues,Lack of training	3		2	1							Strongly agree	Strongly agree	Strongly agree	Strongly agree	Somewhat knowledgeable	2-3 months of starting therapy	Prolactinoma	Intramuscular	Estradiol
2022-06-12 17:00:25	2022-06-12 17:22:13	IP Address	100	1308	True	2022-06-12 17:22:14	R_vdZLUcMlVFVqfkd	anonymous	EN	0.9	I consent, begin the study	Yes	Yes	MD/DO	46	Woman	White	Non-Hispanic	Multispecialty medical group practice	11-15	Yes, I have since received general training about health issues impacting transgender patients.	Yes, I received general training about health issues impacting transgender patients.	11-50	Yes	Yes	Very comfortable, I prescribe them myself.	Concerns about liability,Patient adherence issues,Concerns about insurance reimbursement			2	1	3						Neutral	Neutral	Neutral	Neutral	Neutral	2-3 months of starting therapy	Prolactinoma	Intramuscular	Leuprolide
2022-06-13 20:16:58	2022-06-13 20:33:26	IP Address	100	987	True	2022-06-13 20:33:26	R_2Ub9qnnzgENtIOm	anonymous	EN	0.9	I consent, begin the study	Yes	Yes	NP/PA	36	Prefer not to answer	Black or African American	Non-Hispanic	Other	0-5	Not sure	Yes, I received general training about health issues impacting transgender patients.	1-10	Yes	Yes	Comfortable, but usually ask for help from an expert.	Patient adherence issues,Concerns about insurance reimbursement,Concerns about liability			1	3	2						Strongly agree	Strongly agree	Strongly agree	Strongly agree	Somewhat knowledgeable	2-3 years of starting therapy	Prolactinoma	Intramuscular	Estradiol	Yes
2022-06-14 21:03:47	2022-06-14 21:23:41	IP Address	100	1193	True	2022-06-14 21:23:41	R_zSk1TCmGjdwkGT7	anonymous	EN	0.9	I consent, begin the study	Yes	Yes	NP/PA	39	Woman	White	Non-Hispanic	Multispecialty medical group practice	6-10	Not sure	Not Sure	1-10	Yes	No	Comfortable, but usually ask for help from an expert.	Concerns about liability,Patient adherence issues,Lack of training	3		2	1							Strongly agree	Strongly agree	Strongly agree	Strongly agree	Somewhat knowledgeable	2-3 months of starting therapy	Prolactinoma	Intramuscular	Estradiol	Yes
2022-06-15 01:56:19	2022-06-15 02:11:40	IP Address	100	920	True	2022-06-15 02:11:40	R_XG4hmliNudfLxh7	anonymous	EN	1	I consent, begin the study	Yes	Yes	NP/PA	40	Woman	Asian	Non-Hispanic	Individual private practice	6-10	Yes, I have since received general training about health issues impacting transgender patients.	No	1-10	Yes	Yes	Comfortable, but usually ask for help from an expert.	Lack of training,Concerns about liability,Patient adherence issues	1		3	2							Strongly agree	Strongly agree	Strongly agree	Strongly agree	Neutral	2-3 months of starting therapy	Prolactinoma	Intramuscular	Leuprolide	Yes
2022-06-15 06:58:08	2022-06-15 07:15:15	IP Address	100	1027	True	2022-06-15 07:15:16	R_XFCixCaa7AhTVct	anonymous	EN	0.9	I consent, begin the study	Yes	Yes	MD/DO	46	Woman	White	Non-Hispanic	Multispecialty medical group practice	11-15	Yes, I have since received general training about health issues impacting transgender patients.	Yes, I received general training about health issues impacting transgender patients.	11-50	Yes	Yes	Comfortable, but usually ask for help from an expert.	Concerns about liability,Patient adherence issues,Outside scope of practice		3	2	1							Strongly agree	Strongly agree	Strongly agree	Strongly agree	Somewhat knowledgeable	2-3 months of starting therapy	Prolactinoma	Intramuscular	Estradiol	Yes
2022-06-15 17:27:29	2022-06-15 17:48:50	IP Address	100	1280	True	2022-06-15 17:48:50	R_bErD90Kvi4lIY8N	anonymous	EN	1	I consent, begin the study	Yes	Yes	NP/PA	37	Prefer not to answer	White	Non-Hispanic	Individual private practice	0-5	Not sure	Yes, I received general training about health issues impacting transgender patients.	11-50	Yes	Yes	Comfortable, but usually ask for help from an expert.	Concerns about insurance reimbursement,Outside scope of practice,Concerns about liability		2		3	1						Strongly agree	Strongly agree	Strongly agree	Strongly agree	Neutral	2-3 months of starting therapy	Prolactinoma	Intramuscular	Leuprolide	Yes
2022-06-16 01:14:48	2022-06-16 01:39:12	IP Address	100	1463	True	2022-06-16 01:39:12	R_2B8or1nTWeq5Oe9	anonymous	EN	1	I consent, begin the study	Yes	Yes	Other	38	Woman	White	Non-Hispanic	Other	0-5	Yes, I have since received general training about health issues impacting transgender patients.	No	1-10	Yes	No	Comfortable, but usually ask for help from an expert.	Patient adherence issues,Lack of training,Concerns about insurance reimbursement	2		1		3						Strongly agree	Strongly agree	Strongly agree	Strongly agree	Neutral	2-3 years of starting therapy	Prolactinoma	Intramuscular	Spironolactone	Yes
2022-06-16 11:05:12	2022-06-16 11:27:46	IP Address	100	1354	True	2022-06-16 11:27:47	R_2pYaUvSQf70BQDk	anonymous	EN	0.9	I consent, begin the study	Yes	Yes	NP/PA	41	Woman	White	Non-Hispanic	Other	6-10	Yes, I have since received general training about health issues impacting transgender patients.	Not Sure	1-10	Yes	Yes	Comfortable, but usually ask for help from an expert.	Outside scope of practice,Concerns about liability,Lack of training	3	1		2							Strongly agree	Strongly agree	Strongly agree	Strongly agree	Neutral	2-3 months of starting therapy	Prolactinoma	Intramuscular	Leuprolide	Yes
2022-06-16 19:48:08	2022-06-16 20:08:20	IP Address	100	1211	True	2022-06-16 20:08:21	R_8J11YE2THMdBPEt	anonymous	EN	0.9	I consent, begin the study	Yes	Yes	NP/PA	39	Woman	Black or African American	Non-Hispanic	Other	0-5	Yes, I have since received general training about health issues impacting transgender patients.	Yes, I received general training about health issues impacting transgender patients.	1-10	Yes	No	Comfortable, but usually ask for help from an expert.	Concerns about liability,Concerns about insurance reimbursement,Lack of training	3			1	2						Strongly agree	Neutral	Strongly agree	Neutral	Somewhat knowledgeable	2-3 months of starting therapy	Prolactinoma	Intramuscular	Estradiol	Yes
2022-06-17 16:04:58	2022-06-17 16:21:14	IP Address	100	976	True	2022-06-17 16:21:15	R_1pG9VOSP6BuUTLu	anonymous	EN	0.9	I consent, begin the study	Yes	Yes	NP/PA	36	Woman	White	Non-Hispanic	Individual private practice	0-5	Yes, I have since received general training about health issues impacting transgender patients.	Yes, I received general training about health issues impacting transgender patients.	1-10	Yes	No	Comfortable, but usually ask for help from an expert.	Concerns about liability,Concerns about insurance reimbursement,Patient adherence issues			3	1	2						Strongly agree	Strongly agree	Strongly agree	Strongly agree	Somewhat knowledgeable	2-3 years of starting therapy	Prolactinoma	Intramuscular	Leuprolide	Yes
2022-06-17 23:02:36	2022-06-17 23:14:20	IP Address	100	703	True	2022-06-17 23:14:20	R_3MmWSdFEKayKJFx	anonymous	EN	0.8	I consent, begin the study	Yes	Yes	NP/PA	37	Nonbinary	Black or African American	Non-Hispanic	Other	6-10	Yes, I have since received general training about health issues impacting transgender patients.	Yes, I received general training about health issues impacting transgender patients.	51-100	Yes	Yes	Comfortable, but usually ask for help from an expert.	Concerns about liability,Concerns about insurance reimbursement,Outside scope of practice		3		1	2						Strongly agree	Strongly agree	Strongly agree	Strongly agree	Somewhat knowledgeable	2-3 months of starting therapy	Prolactinoma	Intramuscular	Leuprolide	Yes
2022-06-18 21:43:48	2022-06-18 22:01:34	IP Address	100	1065	True	2022-06-18 22:01:34	R_24l7cKomaQcIKN7	anonymous	EN	0.9	I consent, begin the study	Yes	Yes	NP/PA	40	Man	White	Non-Hispanic	Individual private practice	6-10	Yes, I have since received general training about health issues impacting transgender patients.	Yes, I received general training about health issues impacting transgender patients.	1-10	Yes	No	Comfortable, but usually ask for help from an expert.	Patient adherence issues,Concerns about insurance reimbursement,Concerns about liability			1	3	2						Strongly agree	Strongly agree	Neutral	Neutral	Neutral	2-3 months of starting therapy	Prolactinoma	Intramuscular	Estradiol	Yes
2022-06-19 08:50:14	2022-06-19 09:10:00	IP Address	100	1185	True	2022-06-19 09:10:00	R_yDwsnsFGcy3o0dH	anonymous	EN	0.9	I consent, begin the study	Yes	Yes	MD/DO	43	Woman	White	Non-Hispanic	Other	11-15	Yes, I have since received general training about health issues impacting transgender patients.	Yes, I received general training about health issues impacting transgender patients.	11-50	Yes	Yes	Comfortable, but usually ask for help from an expert.	Concerns about liability,Outside scope of practice,Patient adherence issues		2	3	1							Neutral	Neutral	Neutral	Neutral	Neutral	2-3 months of starting therapy	Prolactinoma	Intramuscular	Estradiol	Yes
2022-06-19 19:48:18	2022-06-19 20:12:22	IP Address	100	1443	True	2022-06-19 20:12:22	R_BRJ8ptsxCG91UKR	anonymous	EN	1	I consent, begin the study	Yes	Yes	NP/PA	38	Woman	Black or African American	Non-Hispanic	Multispecialty medical group practice	6-10	Not sure	Not Sure	1-10	Yes	No	Comfortable, but I have not yet prescribed.	Concerns about liability,Lack of transgender patients in my practice,Outside scope of practice		3		1			2				Strongly agree	Strongly agree	Strongly agree	Strongly agree	Somewhat knowledgeable	2-3 years of starting therapy	Prolactinoma	Intramuscular	Leuprolide	Yes
2022-06-19 22:41:12	2022-06-19 23:03:12	IP Address	100	1319	True	2022-06-19 23:03:12	R_1prMqLoxF5qVuWu	anonymous	EN	1	I consent, begin the study	Yes	Yes	NP/PA	40	Woman	White	Non-Hispanic	Other	11-15	Yes, I have since received general training about health issues impacting transgender patients.	Not Sure	11-50	Yes	Yes	Comfortable, but usually ask for help from an expert.	Concerns about insurance reimbursement,Patient adherence issues,Concerns about liability			2	3	1						Strongly agree	Strongly agree	Somewhat agree	Somewhat agree	Somewhat knowledgeable	2-3 months of starting therapy	Prolactinoma	Intramuscular	Leuprolide	Yes
2022-06-20 09:47:25	2022-06-20 10:05:23	IP Address	100	1078	True	2022-06-20 10:05:24	R_1N384of6PSI7ZyZ	anonymous	EN	0.9	I consent, begin the study	Yes	Yes	NP/PA	34	Prefer not to answer	Black or African American	Hispanic or Latinx	Other	0-5	Not sure	Not Sure	11-50	Yes	No	Comfortable, but I have not yet prescribed.	Lack of training,Concerns about liability,Outside scope of practice	1	3		2							Strongly agree	Strongly agree	Strongly agree	Strongly agree	Neutral	2-3 months of starting therapy	Prolactinoma	Intramuscular	Estradiol	Yes
2022-06-20 21:07:53	2022-06-20 21:29:49	IP Address	100	1316	True	2022-06-20 21:29:50	R_BFY5GV8T5nvmOaJ	anonymous	EN	1	I consent, begin the study	Yes	Yes	NP/PA	36	Woman	White	Non-Hispanic	Other	0-5	Yes, I have since received general training about health issues impacting transgender patients.	Yes, I received general training about health issues impacting transgender patients.	1-10	Yes	Yes	Comfortable, but usually ask for help from an expert.	Concerns about liability,Outside scope of practice,Concerns about insurance reimbursement		2		1	3						Strongly agree	Strongly agree	Strongly agree	Strongly agree	Somewhat knowledgeable	2-3 months of starting therapy	Prolactinoma	Intramuscular	Leuprolide	Yes
2022-06-21 01:40:37	2022-06-21 02:10:28	IP Address	100	1790	True	2022-06-21 02:10:28	R_1C3nUSFJuvCX217	anonymous	EN	0.9	I consent, begin the study	Yes	Yes	NP/PA	42	Man	White	Non-Hispanic	Other	6-10	Not sure	Not Sure	1-10	Yes	No	Not comfortable, I do not prescribe hormone therapy.	Lack of training,Concerns about liability,Outside scope of practice	1	3		2							Strongly agree	Neutral	Neutral	Neutral	Neutral	2-3 months of starting therapy	Prolactinoma	Intramuscular	Estradiol	Yes
2022-06-21 09:51:24	2022-06-21 10:09:32	IP Address	100	1087	True	2022-06-21 10:09:33	R_1jq8fUKXEbYWDS4	anonymous	EN	0.9	I consent, begin the study	Yes	Yes	NP/PA	41	Woman	White	Non-Hispanic	Multispecialty medical group practice	6-10	Not sure	Yes, I received general training about health issues impacting transgender patients.	1-10	Yes	Yes	Comfortable, but usually ask for help from an expert.	Concerns about liability,Outside scope of practice,Patient adherence issues		2	3	1							Strongly agree	Strongly agree	Strongly agree	Strongly agree	Somewhat knowledgeable	2-3 months of starting therapy	Prolactinoma	Intramuscular	Estradiol	Yes
2022-06-21 22:52:06	2022-06-21 23:14:04	IP Address	100	1318	True	2022-06-21 23:14:05	R_12rPn5VJPAEK0S9	anonymous	EN	1	I consent, begin the study	Yes	Yes	NP/PA	42	Woman	White	Non-Hispanic	Individual private practice	6-10	Not sure	Not Sure	1-10	Yes	No	Comfortable, but usually ask for help from an expert.	Patient adherence issues,Concerns about liability,Lack of training	3		1	2							Strongly agree	Strongly agree	Strongly agree	Neutral	Somewhat knowledgeable	2-3 years of starting therapy	Prolactinoma	Intramuscular	Estradiol	Yes
2022-06-22 02:33:35	2022-06-22 02:53:36	IP Address	100	1201	True	2022-06-22 02:53:36	R_3j9fDS9Ew76dJrY	anonymous	EN	1	I consent, begin the study	Yes	Yes	MD/DO	42	Man	White	Non-Hispanic	Multispecialty medical group practice	11-15	Yes, I have since received general training about health issues impacting transgender patients.	Yes, I received general training about health issues impacting transgender patients.	1-10	Yes	Yes	Comfortable, but usually ask for help from an expert.	Concerns about liability,Patient adherence issues,Outside scope of practice		3	2	1							Strongly agree	Strongly agree	Strongly agree	Strongly agree	Somewhat knowledgeable	2-3 months of starting therapy	Prolactinoma	Intramuscular	Leuprolide	Yes
2022-06-22 08:19:32	2022-06-22 08:43:28	IP Address	100	1436	True	2022-06-22 08:43:29	R_2dPVdYdUzb6hhtg	anonymous	EN	1	I consent, begin the study	Yes	Yes	NP/PA	40	Man	White	Non-Hispanic	Other	6-10	Not sure	Not Sure	1-10	Yes	No	Comfortable, but usually ask for help from an expert.	Concerns about liability,Patient adherence issues,Concerns about insurance reimbursement			2	1	3						Strongly agree	Strongly agree	Strongly agree	Strongly agree	Somewhat knowledgeable	2-3 months of starting therapy	Prolactinoma	Intramuscular	Estradiol	Yes
2022-06-22 11:45:46	2022-06-22 12:13:58	IP Address	100	1692	True	2022-06-22 12:13:59	R_2f2ScD4HcH0tbFM	anonymous	EN	1	I consent, begin the study	Yes	Yes	NP/PA	38	Woman	White	Hispanic or Latinx	Other	0-5	Yes, I have since received general training about health issues impacting transgender patients.	Not Sure	1-10	Yes	Yes	Comfortable, but usually ask for help from an expert.	Patient adherence issues,Outside scope of practice,Concerns about liability		2	1	3							Strongly agree	Strongly agree	Strongly agree	Strongly agree	Neutral	2-3 months of starting therapy	Prolactinoma	Intramuscular	Leuprolide	Yes
2022-06-23 00:11:44	2022-06-23 00:29:02	IP Address	100	1037	True	2022-06-23 00:29:02	R_wOhBGujILct1lWp	anonymous	EN	1	I consent, begin the study	Yes	Yes	NP/PA	36	Prefer not to answer	Black or African American	Non-Hispanic	Other	0-5	Not sure	Yes, I received general training about health issues impacting transgender patients.	11-50	Yes	No	Comfortable, but usually ask for help from an expert.	Concerns about liability,Patient adherence issues,Lack of training	3		2	1							Strongly agree	Strongly agree	Strongly agree	Strongly agree	Somewhat knowledgeable	2-3 months of starting therapy	Prolactinoma	Intramuscular	Estradiol	Yes
2022-06-23 08:05:19	2022-06-23 08:23:18	IP Address	100	1079	True	2022-06-23 08:23:19	R_74fewGim4g6gP7z	anonymous	EN	0.9	I consent, begin the study	Yes	Yes	NP/PA	38	Man	White	Non-Hispanic	Multispecialty medical group practice	11-15	Yes, I have since received general training about health issues impacting transgender patients.	Yes, I received general training about health issues impacting transgender patients.	11-50	Yes	Yes	Very comfortable, I prescribe them myself.	Concerns about liability,Concerns about insurance reimbursement,Outside scope of practice		3		1	2						I am already knowledgeable about gender-affirming hormone therapy	I already prescribe gender-affirming hormones to my patients	I received formal training in hormone therapy practices during residency or fellowship	I currently receive or have access to continuing medical education in gender-affirming hormone therapy practices.	Neutral	2-3 months of starting therapy	Prolactinoma	Intramuscular	Leuprolide	Yes
2022-06-23 10:28:33	2022-06-23 10:45:52	IP Address	100	1038	True	2022-06-23 10:45:52	R_ZeLJYw1rqSHiA6t	anonymous	EN	0.9	I consent, begin the study	Yes	Yes	NP/PA	41	Man	White	Non-Hispanic	Other	6-10	Not sure	Not Sure	1-10	Yes	Yes	Comfortable, but usually ask for help from an expert.	Concerns about liability,Patient adherence issues,Lack of training	3		2	1							Strongly agree	Strongly agree	Strongly agree	Strongly agree	Neutral	2-3 months of starting therapy	Prolactinoma	Intramuscular	Estradiol	Yes
2022-06-23 21:08:11	2022-06-23 21:32:13	IP Address	100	1441	True	2022-06-23 21:32:13	R_WBx2rPgVrZClRyp	anonymous	EN	1	I consent, begin the study	Yes	Yes	NP/PA	39	Man	Black or African American	Non-Hispanic	Other	6-10	Not sure	Not Sure	11-50	Yes	No	Comfortable, but I have not yet prescribed.	Lack of training,Concerns about liability,Patient adherence issues	1		3	2							Strongly agree	Strongly agree	Strongly agree	Strongly agree	Neutral	2-3 months of starting therapy	Prolactinoma	Intramuscular	Estradiol	Yes
2022-06-24 00:08:45	2022-06-24 00:28:21	IP Address	100	1176	True	2022-06-24 00:28:22	R_sM7It7UyM0RMMVz	anonymous	EN	0.9	I consent, begin the study	Yes	Yes	MD/DO	44	Woman	White	Non-Hispanic	Multispecialty medical group practice	11-15	Yes, I have since received general training about health issues impacting transgender patients.	Yes, I received general training about health issues impacting transgender patients.	11-50	Yes	Yes	Comfortable, but usually ask for help from an expert.	Concerns about liability,Patient adherence issues,Concerns about insurance reimbursement			2	1	3						Neutral	Strongly agree	Strongly agree	Strongly agree	Somewhat knowledgeable	2-3 months of starting therapy	Prolactinoma	Intramuscular	Leuprolide	Yes
2022-06-24 06:05:29	2022-06-24 06:25:24	IP Address	100	1195	True	2022-06-24 06:25:25	R_2wjkwbOsv9b2Hmo	anonymous	EN	1	I consent, begin the study	Yes	Yes	NP/PA	35	Woman	Mixed	Hispanic or Latinx	Other	0-5	Not sure	Not Sure	1-10	Yes	No	Comfortable, but usually ask for help from an expert.	Concerns about liability,Lack of training,Outside scope of practice	2	3		1							Strongly agree	Strongly agree	Strongly agree	Strongly agree	Neutral	2-3 years of starting therapy	Prolactinoma	Intramuscular	Estradiol	Yes
2022-06-24 08:41:20	2022-06-24 08:54:06	IP Address	100	765	True	2022-06-24 08:54:07	R_prYbWciFexlDwJz	anonymous	EN	1	I consent, begin the study	Yes	Yes	NP/PA	37	Man	White	Non-Hispanic	Other	6-10	Not sure	Not Sure	1-10	Yes	No	Comfortable, but I have not yet prescribed.	Concerns about liability,Patient adherence issues,Lack of training	3		2	1							Strongly agree	Strongly agree	Strongly agree	Strongly agree	Somewhat knowledgeable	2-3 months of starting therapy	Prolactinoma	Intramuscular	Estradiol	Yes
2022-06-24 12:02:11	2022-06-24 12:20:43	IP Address	100	1112	True	2022-06-24 12:20:44	R_2CcTUDjcZyGXkcu	anonymous	EN	1	I consent, begin the study	Yes	Yes	NP/PA	40	Man	White	Non-Hispanic	Individual private practice	11-15	Yes, I have since received general training about health issues impacting transgender patients.	Yes, I received general training about health issues impacting transgender patients.	11-50	Yes	Yes	Comfortable, but usually ask for help from an expert.	Concerns about liability,Patient adherence issues,Concerns about insurance reimbursement			2	1	3						Strongly agree	Somewhat agree	Somewhat agree	Somewhat agree	Neutral	2-3 years of starting therapy	Prolactinoma	Intramuscular	Estradiol	Yes
2022-06-24 20:28:06	2022-06-24 20:45:19	IP Address	100	1032	True	2022-06-24 20:45:19	R_VUdNbiokLs6yvip	anonymous	EN	1	I consent, begin the study	Yes	Yes	NP/PA	41	Woman	White	Non-Hispanic	Multispecialty medical group practice	6-10	Yes, I have since received general training about health issues impacting transgender patients.	Not Sure	1-10	Yes	No	Comfortable, but usually ask for help from an expert.	Patient adherence issues,Outside scope of practice,Concerns about liability		2	1	3							Strongly agree	Strongly agree	Strongly agree	Strongly agree	Neutral	2-3 months of starting therapy	Prolactinoma	Intramuscular	Leuprolide	Yes
2022-06-25 04:29:01	2022-06-25 05:16:00	IP Address	100	2819	True	2022-06-25 05:16:00	R_1gGsM1v9ft60U4B	anonymous	EN	1	I consent, begin the study	Yes	Yes	NP/PA	35	Prefer not to answer	Mixed	Non-Hispanic	Individual private practice	6-10	Yes, I have since received general training about health issues impacting transgender patients.	Yes, I received general training about health issues impacting transgender patients.	11-50	Yes	Yes	Comfortable, but usually ask for help from an expert.	Concerns about liability,Concerns about insurance reimbursement,Outside scope of practice		3		1	2						Strongly agree	Strongly agree	Strongly agree	Strongly agree	Neutral	2-3 months of starting therapy	Prolactinoma	Intramuscular	Estradiol	Yes
2022-06-25 20:17:32	2022-06-25 20:37:56	IP Address	100	1224	True	2022-06-25 20:37:57	R_1Cq1B6O7gx7l2SB	anonymous	EN	1	I consent, begin the study	Yes	Yes	NP/PA	42	Woman	Prefer not to answer	Hispanic or Latinx	Individual private practice	6-10	Not sure	Not Sure	1-10	Yes	No	Comfortable, but I have not yet prescribed.	Concerns about liability,Lack of transgender patients in my practice,Concerns about insurance reimbursement				1	3		2				Strongly agree	Strongly agree	Strongly agree	Strongly agree	Neutral	2-3 months of starting therapy	Prolactinoma	Intramuscular	Leuprolide	Yes
2022-06-26 07:06:09	2022-06-26 07:21:41	IP Address	100	932	True	2022-06-26 07:21:42	R_1r7EJf00KQSHbC1	anonymous	EN	1	I consent, begin the study	Yes	Yes	NP/PA	37	Man	White	Non-Hispanic	Other	6-10	Not sure	Yes, I received general training about health issues impacting transgender patients.	11-50	Yes	No	Comfortable, but usually ask for help from an expert.	Patient adherence issues,Concerns about liability,Outside scope of practice		3	1	2							Strongly agree	Strongly agree	Strongly agree	Strongly agree	Neutral	2-3 years of starting therapy	Prolactinoma	Intramuscular	Estradiol	Yes
2022-06-26 20:45:21	2022-06-26 20:59:01	IP Address	100	820	True	2022-06-26 20:59:01	R_3HzQT478noZFOQQ	anonymous	EN	0.9	I consent, begin the study	Yes	Yes	NP/PA	41	Man	White	Non-Hispanic	Managed Care Organization	6-10	Yes, I have since received general training about health issues impacting transgender patients.	Yes, I received general training about health issues impacting transgender patients.	11-50	Yes	No	Comfortable, but usually ask for help from an expert.	Concerns about liability,Patient adherence issues,Concerns about insurance reimbursement			2	1	3						Strongly agree	Strongly agree	Somewhat agree	Somewhat agree	Somewhat knowledgeable	2-3 months of starting therapy	Prolactinoma	Intramuscular	Estradiol	Yes
2022-06-27 07:59:01	2022-06-27 08:21:38	IP Address	100	1356	True	2022-06-27 08:21:39	R_PvAJkKWHZoCk7Vn	anonymous	EN	0.9	I consent, begin the study	Yes	Yes	NP/PA	38	Man	Prefer not to answer	Hispanic or Latinx	Other	6-10	Not sure	Not Sure	1-10	Yes	No	Comfortable, but I have not yet prescribed.	Concerns about liability,Outside scope of practice,Concerns about insurance reimbursement		2		1	3						Strongly agree	Strongly agree	Strongly agree	Strongly agree	Somewhat knowledgeable	2-3 years of starting therapy	Prolactinoma	Intramuscular	Estradiol	Yes
2022-06-27 18:54:21	2022-06-27 19:17:51	IP Address	100	1410	True	2022-06-27 19:17:52	R_1gATkIvSs6LKn82	anonymous	EN	0.9	I consent, begin the study	Yes	Yes	NP/PA	36	Man	White	Non-Hispanic	Other	0-5	Not sure	Not Sure	1-10	Yes	No	Not comfortable, I do not prescribe hormone therapy.	Lack of training,Concerns about liability,Patient adherence issues	1		3	2							Strongly agree	Strongly agree	Strongly agree	Strongly agree	Neutral	2-3 months of starting therapy	Prolactinoma	Intramuscular	Estradiol	Yes
2022-06-28 01:37:58	2022-06-28 01:55:41	IP Address	100	1062	True	2022-06-28 01:55:42	R_3HXiThFrnX2FzVt	anonymous	EN		I consent, begin the study	Yes	Yes	NP/PA	33	Man	Black or African American	Non-Hispanic	Other	0-5	Not sure	Not Sure	11-50	Yes	No	Comfortable, but I have not yet prescribed.	Lack of training,Concerns about liability,Patient adherence issues	1		3	2							Strongly agree	Strongly agree	Strongly agree	Strongly agree	Neutral	2-3 months of starting therapy	Prolactinoma	Intramuscular	Leuprolide	Yes
2022-06-28 09:14:14	2022-06-28 09:45:15	IP Address	100	1860	True	2022-06-28 09:45:16	R_2ZPsJwFY7wiq0zp	anonymous	EN	1	I consent, begin the study	Yes	Yes	MD/DO	43	Woman	White	Non-Hispanic	Multispecialty medical group practice	11-15	Yes, I have since received general training about health issues impacting transgender patients.	Yes, I received general training about health issues impacting transgender patients.	11-50	Yes	Yes	Very comfortable, I prescribe them myself.	Concerns about liability,Concerns about insurance reimbursement,Outside scope of practice		3		1	2						Somewhat agree	Strongly agree	Neutral	Neutral	Somewhat knowledgeable	2-3 months of starting therapy	Prolactinoma	Intramuscular	Leuprolide	Yes
2022-06-28 21:34:49	2022-06-28 22:01:03	IP Address	100	1574	True	2022-06-28 22:01:04	R_3oHez5KktYrCmi9	anonymous	EN	0.9	I consent, begin the study	Yes	Yes	NP/PA	35	Man	Mixed	Hispanic or Latinx	Other	0-5	Not sure	Not Sure	1-10	Yes	No	Not comfortable, I do not prescribe hormone therapy.	Lack of training,Concerns about liability,Outside scope of practice	1	3		2							Strongly agree	Strongly agree	Strongly agree	Strongly agree	Neutral	2-3 years of starting therapy	Prolactinoma	Intramuscular	Estradiol	Yes
2022-06-29 00:03:43	2022-06-29 00:22:00	IP Address	100	1097	True	2022-06-29 00:22:01	R_2PnfQNh22zLZmg9	anonymous	EN	0.9	I consent, begin the study	Yes	Yes	NP/PA	39	Man	White	Non-Hispanic	Multispecialty medical group practice	6-10	Yes, I have since received general training about health issues impacting transgender patients.	Yes, I received general training about health issues impacting transgender patients.	1-10	Yes	Yes	Comfortable, but usually ask for help from an expert.	Concerns about liability,Outside scope of practice,Patient adherence issues		2	3	1							Strongly agree	Strongly agree	Strongly agree	Strongly agree	Somewhat knowledgeable	2-3 months of starting therapy	Prolactinoma	Intramuscular	Leuprolide	Yes
2022-06-29 08:24:10	2022-06-29 08:53:52	IP Address	100	1781	True	2022-06-29 08:53:53	R_3PCbyb6OsPzmipJ	anonymous	EN	0.9	I consent, begin the study	Yes	Yes	NP/PA	38	Man	White	Non-Hispanic	Other	6-10	Not sure	Yes, I received general training about health issues impacting transgender patients.	1-10	Yes	No	Comfortable, but I have not yet prescribed.	Concerns about liability,Lack of training,Outside scope of practice	2	3		1							Strongly agree	Strongly agree	Strongly agree	Strongly agree	Neutral	2-3 months of starting therapy	Prolactinoma	Intramuscular	Estradiol	Yes
2022-06-29 23:44:15	2022-06-30 00:27:06	IP Address	100	2570	True	2022-06-30 00:27:06	R_2uvsUK5Yl8E4WmW	anonymous	EN	1	I consent, begin the study	Yes	Yes	NP/PA	34	Man	Black or African American	Non-Hispanic	Other	0-5	Not sure	Not Sure	1-10	Yes	No	Comfortable, but I have not yet prescribed.	Concerns about liability,Outside scope of practice,Lack of training	3	2		1							Strongly agree	Strongly agree	Strongly agree	Strongly agree	Neutral	2-3 months of starting therapy	Prolactinoma	Intramuscular	Estradiol	Yes
2022-06-30 01:42:26	2022-06-30 02:17:29	IP Address	100	2102	True	2022-06-30 02:17:29	R_1Lk5P8qbdVX713U	anonymous	EN	0.9	I consent, begin the study	Yes	Yes	NP/PA	39	Man	White	Prefer not to answer	Other	6-10	Yes, I have since received general training about health issues impacting transgender patients.	Not Sure	1-10	Yes	Yes	Comfortable, but usually ask for help from an expert.	Outside scope of practice,Lack of transgender patients in my practice,Concerns about liability		1		3			2				Strongly agree	Strongly agree	Strongly agree	Strongly agree	Somewhat knowledgeable	2-3 months of starting therapy	Prolactinoma	Intramuscular	Leuprolide	Yes
2022-06-30 07:33:17	2022-06-30 07:48:31	IP Address	100	913	True	2022-06-30 07:48:32	R_3fBKi5qM3QJIVjX	anonymous	EN	0.9	I consent, begin the study	Yes	Yes	NP/PA	31	Woman	White	Non-Hispanic	Other	0-5	Not sure	Not Sure	1-10	Yes	No	Comfortable, but I have not yet prescribed.	Concerns about liability,Lack of training,Patient adherence issues	2		3	1							Strongly agree	Neutral	Somewhat agree	Somewhat agree	Neutral	2-3 years of starting therapy	Prolactinoma	Intramuscular	Estradiol	Yes
2022-06-30 09:41:40	2022-06-30 10:05:27	IP Address	100	1427	True	2022-06-30 10:05:28	R_1LHCRpVdeohAnVK	anonymous	EN	1	I consent, begin the study	Yes	Yes	Other	34	Man	Black or African American	Non-Hispanic	Other	0-5	Not sure	Not Sure	1-10	Yes	No	Not comfortable, I do not prescribe hormone therapy.	Lack of training,Concerns about liability,Outside scope of practice	1	3		2							Strongly agree	Strongly agree	Neutral	Neutral	Neutral	2-3 years of starting therapy	Prolactinoma	Oral	Spironolactone	Yes
2022-06-30 20:41:01	2022-06-30 20:56:15	IP Address	100	913	True	2022-06-30 20:56:16	R_x8XgJ39BwCBnbVL	anonymous	EN	0.9	I consent, begin the study	Yes	Yes	NP/PA	39	Woman	White	Hispanic or Latinx	Individual private practice	6-10	Not sure	Yes, I received general training about health issues impacting transgender patients.	11-50	Yes	No	Comfortable, but usually ask for help from an expert.	Concerns about liability,Lack of training,Patient adherence issues	2		3	1							Strongly agree	Strongly agree	Strongly agree	Strongly agree	Somewhat knowledgeable	2-3 months of starting therapy	Prolactinoma	Intramuscular	Leuprolide	Yes
2022-06-30 21:58:08	2022-06-30 22:22:38	IP Address	100	1469	True	2022-06-30 22:22:38	R_3m4ZcjlG8eH6s67	anonymous	EN	1	I consent, begin the study	Yes	Yes	Other	33	Man	Native Hawaiian or other Pacific Islander	Prefer not to answer	Other	0-5	Not sure	Not Sure	1-10	Yes	No	Comfortable, but I have not yet prescribed.	Concerns about liability,Lack of training,Outside scope of practice	2	3		1							Strongly agree	Strongly agree	Strongly agree	Strongly agree	Neutral	2-3 years of starting therapy	Prolactinoma	Intramuscular	Estradiol	Yes
